# Supplementary material for: Complete Mitogenome Assembly and Comparative Analysis of Vaccinium bracteatum (Ericaceae), a Rich Source of Health-Promoting Molecules
Source: Int J Mol Sci. 2024 Nov 8;25(22):12027. doi: 10.3390/ijms252212027 (PMC11593731; doi:10.3390/ijms252212027)
Supplement: Supplementary file 1 [file ijms-25-12027-s001.zip › Supplementary tables.xlsx]

## Sheet: Table S1 
Supplementary Table S1. Composition and skewness of the V. bracteatum mitogenome.
Feature	Length (bp)	A%	T%	C%	G%	A + T%	G + C%	AT-skew	GC-skew
Whole region	708384	27.31	27.42	22.67	22.61	54.72	45.28	-0.002	0.001
Coding region	30906	26.42	31.12	21.7	20.76	57.54	42.46	-0.082	0.022
rRNA region	1966	23.5	26.14	27.62	22.74	49.64	50.36	-0.053	0.097
tRNA region	5398	26.23	22.27	28.96	22.55	48.5	51.5	0.082	0.124

## Sheet: Table S2
Supplementary Table S2. Dispersed repeats in V. bracteatum mitogenome.
No.	type	alignment length	similarity	The starting site of the first part	The ending site of the first part	The starting site of the second part	The ending site of the second part	E-value
1	F	29795	100	393221	423015	237039	266833	0
2	F	6726	100	680424	687149	542122	548847	0
3	F	1166	99.828	707219	708384	608470	609635	0
4	F	973	100	679501	680473	506865	507837	0
5	F	803	99.377	628230	629032	484792	485594	0
6	F	541	100	669925	670465	220435	220975	0
7	P	534	99.064	651791	652323	630671	631203	0
8	F	481	99.376	494632	495112	451262	451742	0
9	P	300	99.667	587347	587646	171686	171985	1.83e-154
10	P	261	99.617	701724	701984	611758	612018	8.75e-133
11	F	307	93.811	108517	108819	69420	69726	3.17e-127
12	P	222	99.55	406396	406617	79304	79525	4.19e-111
13	P	222	99.55	250214	250435	79304	79525	4.19e-111
14	F	224	99.107	231724	231947	43149	43372	1.51e-110
15	P	200	100	629883	630082	441577	441776	1.53e-100
16	F	218	95.413	226211	226428	105725	105941	2.57e-93
17	F	174	96.552	541959	542132	80993	81166	4.4e-76
18	F	125	99.2	688948	689072	229748	229871	1.26e-56
19	F	149	93.96	662287	662429	328204	328352	1.63e-55
20	F	116	97.414	352057	352172	281036	281151	7.63e-49
21	F	138	92.754	561680	561817	498758	498889	9.86e-48
22	P	217	82.949	628090	628297	328181	328396	1.65e-45
23	P	229	82.096	328181	328408	628078	628297	1.65e-45
24	F	106	98.113	159355	159460	111503	111608	5.94e-45
25	F	101	98.02	499311	499411	13040	13139	1.29e-41
26	F	100	98	367138	367237	200432	200531	1.29e-41
27	P	89	98.876	484771	484859	328181	328269	3.6e-37
28	P	92	97.826	328181	328272	484768	484859	3.6e-37
29	F	88	98.864	667290	667377	154533	154620	1.29e-36
30	F	88	98.864	484873	484960	281074	281161	1.29e-36
31	F	88	98.864	628311	628398	281074	281161	1.29e-36
32	P	82	100	587633	587714	485450	485531	6.02e-35
33	P	82	100	628888	628969	587633	587714	6.02e-35
34	P	88	97.727	406287	406373	79513	79600	2.17e-34
35	P	88	97.727	250105	250191	79513	79600	2.17e-34
36	P	83	98.795	86913	86995	23638	23720	7.79e-34
37	F	85	97.647	628417	628501	252290	252374	2.8e-33
38	F	85	97.647	628417	628501	408472	408556	2.8e-33
39	P	87	96.552	488386	488472	76520	76603	1.3e-31
40	F	77	98.701	662097	662173	79303	79379	1.69e-30
41	F	83	96.386	486773	486855	157973	158055	1.69e-30
42	P	77	98.701	351056	351132	309516	309592	1.69e-30
43	P	76	98.684	662098	662173	250360	250435	6.06e-30
44	F	85	95.294	484979	485063	252290	252374	6.06e-30
45	F	79	97.468	570885	570963	375809	375887	6.06e-30
46	P	76	98.684	662098	662173	406542	406617	6.06e-30
47	F	85	95.294	484979	485063	408472	408556	6.06e-30
48	F	78	97.436	484873	484950	352095	352172	2.18e-29
49	F	78	97.436	628311	628388	352095	352172	2.18e-29
50	P	75	98.667	540372	540446	446043	446117	2.18e-29
51	P	137	83.942	82526	82660	13764	13899	1.01e-27
52	F	72	98.611	519638	519709	480329	480400	1.01e-27
53	F	87	93.103	389572	389658	324413	324498	3.65e-27
54	F	99	88.889	234315	234413	82641	82738	1.7e-25
55	P	68	98.529	703656	703723	83692	83759	1.7e-25
56	P	67	98.507	105662	105728	3683	3749	6.11e-25
57	P	67	98.507	584339	584405	218269	218335	6.11e-25
58	F	67	98.507	354822	354888	231653	231719	6.11e-25
59	P	69	97.101	662287	662355	484768	484836	2.2e-24
60	P	66	98.485	484771	484836	662287	662352	2.2e-24
61	P	62	100	101757	101818	13501	13562	7.9e-24
62	P	101	88.119	609569	609669	584407	584500	2.84e-23
63	P	295	73.559	208109	208402	48279	48572	1.02e-22
64	P	292	73.63	48282	48572	208109	208399	1.02e-22
65	P	60	100	289746	289805	250107	250166	1.02e-22
66	P	60	100	406289	406348	289746	289805	1.02e-22
67	P	64	98.438	688470	688532	384960	385023	1.02e-22
68	P	60	100	696739	696798	470329	470388	1.02e-22
69	P	65	96.923	541595	541659	185040	185104	3.68e-22
70	F	63	98.413	548320	548382	223449	223510	3.68e-22
71	F	63	98.413	686622	686684	223449	223510	3.68e-22
72	P	91	89.011	355885	355972	241168	241258	3.68e-22
73	P	91	89.011	397350	397440	355885	355972	3.68e-22
74	F	68	95.588	580631	580697	1964	2031	1.32e-21
75	F	70	94.286	324576	324645	179827	179896	1.32e-21
76	F	58	100	511043	511100	279693	279750	1.32e-21
77	P	97	87.629	591876	591968	536798	536893	1.32e-21
78	F	60	98.333	289746	289805	79539	79598	4.75e-21
79	F	121	82.645	487589	487706	220229	220349	1.71e-20
80	P	83	89.157	489101	489183	210279	210359	6.15e-20
81	F	71	92.958	562723	562793	252947	253016	6.15e-20
82	F	71	92.958	562723	562793	409129	409198	6.15e-20
83	F	59	96.61	39613	39671	39551	39609	7.96e-19
84	P	62	95.161	158588	158649	78693	78754	7.96e-19
85	F	89	87.64	253099	253181	200745	200833	7.96e-19
86	F	89	87.64	409281	409363	200745	200833	7.96e-19
87	F	416	71.635	591054	591459	335051	335459	7.96e-19
88	F	95	85.263	442027	442121	25260	25353	2.86e-18
89	F	57	96.491	313280	313336	108483	108539	1.03e-17
90	F	57	96.491	702660	702716	364754	364810	1.03e-17
91	P	68	91.176	653185	653252	10460	10527	3.7e-17
92	F	50	100	542122	542171	507788	507837	3.7e-17
93	P	68	91.176	10463	10530	653182	653249	3.7e-17
94	F	49	100	551077	551125	63740	63788	1.33e-16
95	P	49	100	500756	500804	103215	103263	1.33e-16
96	P	55	96.364	456778	456832	266231	266285	1.33e-16
97	P	55	96.364	456778	456832	422413	422467	1.33e-16
98	P	56	96.429	422414	422467	456778	456833	1.33e-16
99	P	56	96.429	266232	266285	456778	456833	1.33e-16
100	F	96	83.333	622375	622470	75573	75668	4.79e-16
101	P	57	94.737	642082	642138	245962	246018	4.79e-16
102	P	57	94.737	642082	642138	402144	402200	4.79e-16
103	F	85	85.882	498704	498787	486660	486744	4.79e-16
104	P	108	83.333	628134	628241	25563	25657	1.72e-15
105	P	53	96.226	132355	132407	32487	32539	1.72e-15
106	P	56	94.643	122237	122292	80587	80642	1.72e-15
107	P	50	98	32490	32539	132355	132404	1.72e-15
108	F	47	100	698772	698818	256766	256812	1.72e-15
109	P	50	98	432479	432528	385134	385183	1.72e-15
110	F	47	100	698772	698818	412948	412994	1.72e-15
111	F	62	91.935	550833	550894	25499	25559	6.19e-15
112	P	55	94.545	299889	299943	53651	53705	6.19e-15
113	P	46	100	354564	354609	53921	53966	6.19e-15
114	P	46	100	287834	287879	133661	133706	6.19e-15
115	P	143	78.322	590503	590640	456481	456620	6.19e-15
116	P	49	97.959	668946	668994	535406	535454	6.19e-15
117	P	48	97.917	108307	108354	67293	67340	2.23e-14
118	P	52	96.154	703656	703706	82811	82862	2.23e-14
119	F	48	97.917	385365	385412	282162	282209	2.23e-14
120	P	45	100	325372	325416	320930	320974	2.23e-14
121	P	45	100	702488	702532	452047	452091	2.23e-14
122	P	45	100	662287	662331	628230	628274	2.23e-14
123	F	68	88.235	668550	668617	16207	16274	8.01e-14
124	F	60	91.667	83709	83766	82811	82870	8.01e-14
125	F	60	91.667	373908	373966	255933	255991	8.01e-14
126	F	60	91.667	412115	412173	373908	373966	8.01e-14
127	F	56	92.857	528271	528326	450457	450512	8.01e-14
128	P	44	100	584660	584703	561393	561436	8.01e-14
129	F	87	83.908	252251	252337	4283	4365	2.88e-13
130	F	87	83.908	408433	408519	4283	4365	2.88e-13
131	P	46	97.826	123639	123684	12968	13013	2.88e-13
132	F	49	95.918	662392	662440	25620	25668	2.88e-13
133	F	43	100	309427	309469	66916	66958	2.88e-13
134	F	57	92.982	280847	280900	112511	112567	2.88e-13
135	P	46	97.826	354402	354447	235481	235526	2.88e-13
136	P	46	97.826	377324	377369	249981	250026	2.88e-13
137	F	43	100	570855	570897	324613	324655	2.88e-13
138	P	50	96	438688	438736	368304	368353	2.88e-13
139	P	46	97.826	406163	406208	377324	377369	2.88e-13
140	P	47	97.872	479080	479126	445353	445398	2.88e-13
141	F	46	97.826	652746	652791	461072	461117	2.88e-13
142	F	65	89.231	452214	452277	2623	2685	1.04e-12
143	P	88	82.955	270241	270327	16599	16685	1.04e-12
144	F	58	91.379	694174	694231	23721	23777	1.04e-12
145	P	75	86.667	570300	570374	122411	122479	1.04e-12
146	P	45	97.778	323163	323207	244103	244147	1.04e-12
147	P	45	97.778	400285	400329	323163	323207	1.04e-12
148	P	42	100	623638	623679	331179	331220	1.04e-12
149	P	42	100	664110	664151	643847	643888	1.04e-12
150	P	47	95.745	552420	552466	99895	99941	3.73e-12
151	F	48	95.833	629057	629104	218281	218327	3.73e-12
152	P	64	89.062	486655	486714	226682	226745	3.73e-12
153	P	45	97.778	324792	324835	313061	313105	3.73e-12
154	F	129	77.519	599457	599584	335274	335402	3.73e-12
155	P	48	95.833	629057	629104	584347	584393	3.73e-12
156	P	40	100	442553	442592	13664	13703	1.34e-11
157	P	40	100	310773	310812	252288	252327	1.34e-11
158	P	55	90.909	495547	495601	270125	270179	1.34e-11
159	P	40	100	408470	408509	310773	310812	1.34e-11
160	F	61	88.525	522246	522306	521840	521900	1.34e-11
161	F	140	77.857	328050	328189	21602	21725	4.82e-11
162	P	227	73.128	206691	206912	49767	49988	4.82e-11
163	F	39	100	378402	378440	67158	67196	4.82e-11
164	P	54	90.741	610312	610365	98547	98600	4.82e-11
165	F	39	100	653325	653363	135452	135490	4.82e-11
166	P	42	97.619	515196	515237	182704	182745	4.82e-11
167	P	42	97.619	384845	384886	228397	228438	4.82e-11
168	F	57	89.474	526436	526492	253830	253886	4.82e-11
169	P	45	95.556	443398	443442	317522	317566	4.82e-11
170	P	48	93.75	640179	640226	378795	378842	4.82e-11
171	F	57	89.474	526436	526492	410012	410068	4.82e-11
172	P	52	92.308	182704	182753	515186	515237	4.82e-11
173	P	67	86.567	703725	703790	562534	562599	4.82e-11
174	F	54	90.741	654199	654252	582601	582654	4.82e-11
175	P	48	93.75	82732	82779	13008	13054	1.73e-10
176	P	57	89.474	346673	346728	13214	13270	1.73e-10
177	F	54	90.741	663358	663410	14890	14942	1.73e-10
178	P	41	97.561	323647	323687	61578	61618	1.73e-10
179	F	47	93.617	324773	324819	104677	104723	1.73e-10
180	P	41	97.561	666434	666474	320336	320376	1.73e-10
181	P	38	100	61581	61618	323647	323684	1.73e-10
182	F	41	97.561	520786	520826	498129	498169	1.73e-10
183	P	41	97.561	562078	562118	556267	556307	1.73e-10
184	F	55	90.909	178817	178871	6170	6219	6.24e-10
185	P	37	100	289476	289512	52545	52581	6.24e-10
186	F	37	100	289440	289476	52577	52613	6.24e-10
187	P	47	93.617	653313	653358	88101	88147	6.24e-10
188	F	47	93.617	643545	643590	160367	160412	6.24e-10
189	F	52	90.385	525630	525681	260192	260243	6.24e-10
190	F	52	90.385	525630	525681	416374	416425	6.24e-10
191	F	37	100	642471	642507	440897	440933	6.24e-10
192	F	43	95.349	695504	695546	460160	460202	6.24e-10
193	F	37	100	561829	561865	552614	552650	6.24e-10
194	F	40	97.5	610298	610337	610259	610298	6.24e-10
195	F	36	100	499409	499444	13893	13928	2.24e-09
196	P	42	95.238	178606	178647	64895	64936	2.24e-09
197	P	94	80.851	122358	122449	80514	80602	2.24e-09
198	F	42	95.238	123991	124032	101980	102021	2.24e-09
199	P	42	95.238	288630	288671	112420	112461	2.24e-09
200	F	36	100	114724	114759	114673	114708	2.24e-09
201	F	36	100	697105	697140	119602	119637	2.24e-09
202	P	97	80.412	80514	80605	122355	122449	2.24e-09
203	P	57	87.719	338829	338885	175179	175235	2.24e-09
204	P	51	90.196	572956	573006	225591	225641	2.24e-09
205	F	126	76.19	456507	456632	266878	267003	2.24e-09
206	F	36	100	294413	294448	294206	294241	2.24e-09
207	P	36	100	510071	510106	300241	300276	2.24e-09
208	P	54	88.889	175182	175235	338829	338882	2.24e-09
209	F	46	93.478	227574	227618	448919	448964	2.24e-09
210	F	36	100	456524	456559	456453	456488	2.24e-09
211	P	36	100	516138	516173	504382	504417	2.24e-09
212	P	39	97.436	504382	504420	516135	516173	2.24e-09
213	F	60	88.333	692822	692880	692792	692847	2.24e-09
214	F	48	91.667	157626	157673	716	761	8.07e-09
215	P	59	88.136	583479	583532	9148	9206	8.07e-09
216	P	44	93.182	325513	325556	35029	35072	8.07e-09
217	P	35	100	562847	562881	63856	63890	8.07e-09
218	F	35	100	570261	570295	77980	78014	8.07e-09
219	F	48	91.667	152419	152465	152019	152066	8.07e-09
220	F	47	91.489	508772	508818	242434	242480	8.07e-09
221	P	41	95.122	503246	503286	312252	312292	8.07e-09
222	P	35	100	539858	539892	347859	347893	8.07e-09
223	P	44	93.182	668512	668555	377019	377062	8.07e-09
224	F	47	91.489	508772	508818	398616	398662	8.07e-09
225	P	45	93.333	513220	513263	478268	478312	8.07e-09
226	P	41	95.122	604847	604887	514536	514576	8.07e-09
227	P	54	88.889	661966	662019	603703	603754	8.07e-09
228	F	35	100	696594	696628	646477	646511	8.07e-09
229	P	38	97.368	603717	603754	661966	662003	8.07e-09
230	F	40	95	230858	230897	23501	23540	2.9e-08
231	F	43	93.023	544085	544127	44635	44677	2.9e-08
232	F	43	93.023	682387	682429	44635	44677	2.9e-08
233	F	34	100	384166	384199	62568	62601	2.9e-08
234	P	37	97.297	498507	498543	69516	69552	2.9e-08
235	F	37	97.297	243047	243083	76886	76922	2.9e-08
236	F	37	97.297	399229	399265	76886	76922	2.9e-08
237	F	43	93.023	638634	638676	111063	111105	2.9e-08
238	P	64	84.375	326543	326606	140921	140984	2.9e-08
239	F	37	97.297	663605	663641	160066	160102	2.9e-08
240	F	62	85.484	693965	694026	173023	173082	2.9e-08
241	F	37	97.297	478951	478987	235105	235141	2.9e-08
242	P	72	83.333	342454	342525	236318	236385	2.9e-08
243	F	40	95	598567	598606	244020	244059	2.9e-08
244	F	40	95	456504	456543	266946	266985	2.9e-08
245	F	59	86.441	305433	305490	274703	274761	2.9e-08
246	F	46	91.304	500990	501035	275691	275736	2.9e-08
247	P	43	93.023	441891	441933	321018	321060	2.9e-08
248	P	34	100	634636	634669	325221	325254	2.9e-08
249	F	40	95	598567	598606	400202	400241	2.9e-08
250	P	34	100	698010	698043	517886	517919	2.9e-08
251	F	37	97.297	634377	634413	526905	526941	2.9e-08
252	F	34	100	659833	659866	659776	659809	2.9e-08
253	P	33	100	122869	122901	6081	6113	1.04e-07
254	P	36	97.222	345440	345475	13013	13048	1.04e-07
255	F	74	83.784	480400	480463	37793	37866	1.04e-07
256	P	42	92.857	643888	643929	74211	74252	1.04e-07
257	F	36	97.222	345440	345475	82739	82774	1.04e-07
258	P	33	100	85020	85052	83860	83892	1.04e-07
259	F	64	84.375	140043	140106	100264	100326	1.04e-07
260	P	33	100	483980	484012	116545	116577	1.04e-07
261	P	36	97.222	6081	6116	122866	122901	1.04e-07
262	P	51	88.235	221510	221560	163811	163861	1.04e-07
263	F	63	85.714	392437	392494	196931	196993	1.04e-07
264	F	49	89.796	284365	284412	245431	245479	1.04e-07
265	F	61	85.246	478245	478305	282022	282080	1.04e-07
266	P	37	97.297	290644	290679	283402	283438	1.04e-07
267	F	49	89.796	401613	401661	284365	284412	1.04e-07
268	P	33	100	703741	703773	324704	324736	1.04e-07
269	F	33	100	562552	562584	324704	324736	1.04e-07
270	P	40	95	524690	524727	325286	325325	1.04e-07
271	P	39	94.872	508937	508975	385029	385067	1.04e-07
272	F	33	100	630670	630702	452165	452197	1.04e-07
273	P	33	100	517243	517275	503634	503666	1.04e-07
274	P	51	88.235	385029	385079	508925	508975	1.04e-07
275	F	33	100	524738	524770	515231	515263	1.04e-07
276	F	52	88.462	666266	666316	584361	584412	1.04e-07
277	P	39	94.872	74214	74252	643888	643926	1.04e-07
278	P	78	80.769	167741	167817	5982	6059	3.75e-07
279	P	35	97.143	224748	224782	13608	13642	3.75e-07
280	F	32	100	39640	39671	39554	39585	3.75e-07
281	F	54	87.037	677504	677556	49309	49361	3.75e-07
282	P	32	100	322797	322828	63117	63148	3.75e-07
283	F	35	97.143	157966	158000	67383	67417	3.75e-07
284	F	38	94.737	312690	312727	68018	68055	3.75e-07
285	F	70	82.857	183317	183386	78689	78755	3.75e-07
286	P	38	94.737	510077	510114	95300	95337	3.75e-07
287	F	38	94.737	106480	106517	95822	95859	3.75e-07
288	F	38	94.737	156670	156707	107074	107111	3.75e-07
289	F	45	91.111	518969	519013	164897	164940	3.75e-07
290	P	32	100	517730	517761	171919	171950	3.75e-07
291	P	35	97.143	13611	13645	224745	224779	3.75e-07
292	F	35	97.143	294388	294422	269862	269896	3.75e-07
293	P	45	91.111	327762	327806	289345	289387	3.75e-07
294	P	35	97.143	628420	628454	310773	310807	3.75e-07
295	P	45	91.111	511344	511387	385092	385136	3.75e-07
296	P	32	100	652292	652323	452166	452197	3.75e-07
297	P	51	88.235	647600	647648	495764	495814	3.75e-07
298	P	59	84.746	638086	638144	500276	500334	3.75e-07
299	P	32	100	583779	583810	502195	502226	3.75e-07
300	F	32	100	587382	587413	517730	517761	3.75e-07
301	P	38	94.737	310773	310810	628417	628454	3.75e-07
302	P	56	85.714	500279	500334	638086	638141	3.75e-07
303	P	54	87.037	495764	495817	647597	647648	3.75e-07
304	P	55	85.455	392840	392894	5807	5861	1.35e-06
305	F	45	91.111	601881	601922	5817	5861	1.35e-06
306	F	45	91.111	24198	24240	23409	23452	1.35e-06
307	F	34	97.059	157199	157232	61739	61772	1.35e-06
308	F	47	89.362	499980	500026	65304	65349	1.35e-06
309	F	31	100	553151	553181	82828	82858	1.35e-06
310	F	44	90.909	299646	299689	102537	102578	1.35e-06
311	P	37	94.595	350058	350094	103945	103981	1.35e-06
312	P	44	90.909	326481	326524	140986	141028	1.35e-06
313	P	31	100	555884	555914	158149	158179	1.35e-06
314	F	31	100	643018	643048	175199	175229	1.35e-06
315	F	40	92.5	226673	226712	225125	225164	1.35e-06
316	P	43	90.698	616289	616331	258554	258596	1.35e-06
317	P	34	97.059	282053	282086	280377	280410	1.35e-06
318	P	31	100	280380	280410	282053	282083	1.35e-06
319	F	31	100	426765	426795	300159	300189	1.35e-06
320	P	31	100	517204	517234	313128	313158	1.35e-06
321	F	38	94.737	561573	561609	321104	321141	1.35e-06
322	F	34	97.059	478276	478309	327296	327329	1.35e-06
323	P	43	90.698	616289	616331	414736	414778	1.35e-06
324	P	38	94.737	630132	630168	442084	442121	1.35e-06
325	F	41	92.683	663980	664020	482790	482829	1.35e-06
326	F	31	100	552688	552718	515188	515218	1.35e-06
327	P	31	100	703660	703690	553151	553181	1.35e-06
328	P	67	82.09	648891	648957	569700	569766	1.35e-06
329	F	31	100	666769	666799	642313	642343	1.35e-06
330	F	30	100	516424	516453	32599	32628	4.86e-06
331	F	30	100	172090	172119	53814	53843	4.86e-06
332	F	30	100	129719	129748	61047	61076	4.86e-06
333	P	51	86.275	158881	158931	78191	78241	4.86e-06
334	P	67	82.09	443986	444051	78859	78924	4.86e-06
335	F	33	96.97	328681	328713	79015	79047	4.86e-06
336	F	56	85.714	251687	251739	83674	83729	4.86e-06
337	F	56	85.714	407869	407921	83674	83729	4.86e-06
338	P	41	92.683	279828	279866	106391	106430	4.86e-06
339	F	39	92.308	442903	442941	106575	106613	4.86e-06
340	P	33	96.97	279945	279977	107430	107462	4.86e-06
341	P	40	92.5	369490	369528	114925	114964	4.86e-06
342	P	33	96.97	169714	169746	116464	116496	4.86e-06
343	F	33	96.97	296466	296498	133176	133208	4.86e-06
344	P	30	100	284863	284892	134958	134987	4.86e-06
345	F	54	85.185	260022	260075	170333	170386	4.86e-06
346	F	54	85.185	416204	416257	170333	170386	4.86e-06
347	P	45	88.889	666266	666310	218269	218313	4.86e-06
348	F	36	94.444	556580	556615	249387	249422	4.86e-06
349	P	36	94.444	660107	660142	250858	250893	4.86e-06
350	P	33	96.97	421729	421761	258694	258726	4.86e-06
351	P	33	96.97	265547	265579	258694	258726	4.86e-06
352	P	43	90.698	369314	369355	260786	260828	4.86e-06
353	P	33	96.97	414876	414908	265547	265579	4.86e-06
354	P	36	94.444	539007	539042	265742	265777	4.86e-06
355	P	44	90.909	106391	106433	279825	279866	4.86e-06
356	F	39	92.308	378865	378903	299895	299933	4.86e-06
357	F	37	94.595	513238	513272	308824	308860	4.86e-06
358	P	36	94.444	572924	572959	326505	326540	4.86e-06
359	F	30	100	359042	359071	358988	359017	4.86e-06
360	P	43	90.698	416968	417010	369314	369355	4.86e-06
361	F	36	94.444	556580	556615	405569	405604	4.86e-06
362	P	36	94.444	660107	660142	407040	407075	4.86e-06
363	P	33	96.97	421729	421761	414876	414908	4.86e-06
364	P	36	94.444	539007	539042	421924	421959	4.86e-06
365	F	33	96.97	603754	603786	449969	450001	4.86e-06
366	P	67	83.582	708318	708384	584441	584500	4.86e-06
367	F	33	96.97	652635	652667	652596	652628	4.86e-06
368	P	33	96.97	407043	407075	660107	660139	4.86e-06
369	P	33	96.97	250861	250893	660107	660139	4.86e-06
370	P	48	87.5	668162	668209	668162	668209	4.86e-06

## Sheet: Table S3
Supplementary Table S3. The SSR types in the V. bracteatum mitogenome.
SSR type	Repeats	Number of SSRs	Total
monomer	A/T	31	32
	C/G	1
dimer	AC/GT	3	40
	AG/CT	29
	AT/AT	8
trimer	AAC/GTT	1	21
	AAG/CTT	10
	AAT/ATT	1
	ACC/GGT	2
	ACT/AGT	4
	AGC/CTG	1
	AGG/CCT	1
	ATC/ATG	1
tetramer	AAAC/GTTT	1	63
	AAAG/CTTT	22
	AAAT/ATTT	2
	AACT/AGTT	2
	AAGC/CTTG	4
	AAGG/CCTT	5
	AATC/ATTG	6
	AATG/ATTC	6
	ACCG/CGGT	1
	ACTC/AGTG	2
	AGAT/ATCT	2
	AGCC/CTGG	2
	AGCG/CGCT	1
	AGCT/AGCT	3
	AGGC/CCTG	1
	AGGG/CCCT	1
	CCCG/CGGG	1
	CCGG/CCGG	1
pentamer	AAACC/GGTTT	1	3
	AATTC/AATTG	1
	AGGAT/ATCCT	1
hexanucleotide	AAGGAG/CCTTCT	1	2
	AAGTAT/ACTTAT	1

## Sheet: Table S4
Supplementary Table S4. Distribution of tandem repeats in V. bracteatum mitogenome.
No.	Size (bp)	Copy Number	Repeat Sequence	Percent Matches	Start	End
1	9	2.8	ATTCCATTC	100	26372	26396
2	24	2.4	AACTGATGGAAAAGAACGCTCTAG	93	39554	39610
3	24	2.3	AACTGATGGGAAAGAACGCTCTAG	100	39616	39671
4	62	2	AATAACTGATGGGAAAGAACGCTCTAGAACTGATGGAAAAGAACGCTCTAGAACTGATGGCA	96	39551	39671
5	9	3.6	GATAACGGG	91	40078	40109
6	27	2.2	CAAGAGATGAAGAGGCACAAGATGCG	85	41202	41261
7	24	2.9	CCTTCTTCGGACTCATGGAGCTGC	72	44337	44405
8	24	3.1	CTTCTTACTCTTACCCTTCTTACT	80	55887	55961
9	15	5.7	TCTTACCCTTCTTAC	76	55904	55983
10	21	1.9	CTTCTTACCCTTCCCCTTCGG	94	55965	56004
11	24	2	GGAATTGTCCGATCATAGCACGAT	91	76316	76362
12	19	2.1	ATAGCTCTAGCTTTATCTT	100	97868	97906
13	15	2.1	CATACATAATAGTAT	94	165799	165830
14	16	2	CTTTTCACTATTGCTA	100	188472	188503
15	19	1.9	CTGAAAGAAAGACTCTTTG	88	219022	219058
16	16	1.9	AGTCAAGTATTTGACT	93	230236	230266
17	17	1.9	TCCTGTAAGGGGCAGTG	93	254508	254540
18	13	5.5	AGCATACCATATT	98	273803	273874
19	12	2.3	CTGAAGCTAGCAT	94	275123	275151
20	27	1.9	AAGGCTATGGCAGCAGAGACAGCAGCC	88	297774	297825
21	16	2.2	AATGCGCAATAACCGC	90	305229	305264
22	18	2.4	GACTATGAAACAGATCGC	81	326151	326193
23	26	2.5	AACCAGTAGCAAGCTAGTGACTATAG	80	341655	341720
24	21	1.9	ACTTCTTCCCTCCCCTTTTCT	85	349005	349044
25	18	1.9	AAGCTACGTAAGGGAGTGA	88	369008	369043
26	16	2.8	GAATGAACTAACCAAGA	80	376341	376386
27	17	1.9	TCCTGTAAGGGGCAGTG	93	410690	410722
28	22	2.1	AAGCCAGTCTCTACTCTACTAGC	88	433824	433871
29	71	2.3	TATCTCATATAGCTGTGAAATGACATTCATTGATTTTCACTCATAAGAGCTCGAGAAAAATGAAAAAAGTGC	78	456447	456611
30	18	2.3	TAGCTGGAGACTGAACT	87	471457	471497
31	20	2	TGCAATTCAGAGATTGATTG	100	477138	477177
32	16	3	AAAGTAAAGGGTTGGA	100	480062	480109
33	15	2.2	TCAACTCCCCCCACTC	90	492964	492998
34	22	2	AGCTAATTACCTGCAAGATAGTT	81	530390	530433
35	69	1.9	TCAATTTGTTAGCTAAAAGTCGGTTGTAACTCAAAATACGGGGTTGGAGCAACTTCTCGCTTTGAATC	80	544283	544414
36	17	2	ATAAAGAAAGATAGAAA	94	544847	544880
37	14	3.9	GTCTACGCCCCTCA	100	580417	580471
38	39	2	AATATCATGATCGGGTCGACCAGGCCAGATCATGAGTGA	97	610259	610337
39	21	2.2	ATCACTTGCTTAAGCAACAGC	88	667181	667227
40	69	1.9	TCAATTTGTTAGCTAAAAGTCGGTTGTAACTCAAAATACGGGGTTGGAGCAACTTCTCGCTTTGAATC	80	682585	682716
41	17	2	ATAAAGAAAGATAGAAA	94	683149	683182
42	30	2.2	TCTCGTTCTCAACAGTCTTCTTTCCGTCTG	100	692792	692856

## Sheet: Table S5
Supplementary Table S5. Analysis of RNA editing sites and types in the mitogenome of V. bracteatum.
Gene Name	Editing position in Genome	Editing position in Gene	Editing position in Codon	Editing type	Codon Change	Amino Acid Change
atp4	59	20	2	C->T	ACT => ATT	T => I
atp4	71	24	2	C->T	CCA => CTA	P => L
atp4	89	30	1	C->T	CCC => TCC	P => S
atp4	118	40	2	C->T	CCT => CTT	P => L
atp4	215	72	1	C->T	CGT => TGT	R => C
atp4	226	76	1	C->T	CTC => TTC	L => F
atp4	248	83	2	C->T	TCA => TTA	S => L
atp4	395	132	2	C->T	TCA => TTA	S => L
atp4	407	136	2	C->T	TCA => TTA	S => L
atp4	416	139	2	C->T	TCG => TTG	S => L
atp4	490	164	2	C->T	TCT => TTT	S => F
atp6	2	1	2	C->T	ACA => ATA	T => I
atp6	85	29	2	C->T	ACG => ATG	T => M
atp6	164	55	1	C->T	CAA => TAA	Q => X
atp6	215	72	1	C->T	CAT => TAT	H => Y
atp6	221	74	1	C->T	CAT => TAT	H => Y
atp6	272	91	1	C->T	CCA => TCA	P => S
atp6	277	93	2	C->T	CCG => CTG	P => L
atp6	284	95	2	C->T	CCG => CTG	P => L
atp6	302	101	2	C->T	CCG => CTG	P => L
atp6	310	104	1	C->T	CCT => TCT	P => S
atp6	449	150	1	C->T	CGC => TGC	R => C
atp6	508	170	1	C->T	CGT => TGT	R => C
atp6	511	171	2	C->T	TCA => TTA	S => L
atp6	533	178	2	C->T	TCA => TTA	S => L
atp6	575	192	2	C->T	TCA => TTA	S => L
atp6	596	199	2	C->T	TCA => TTA	S => L
atp6	683	228	2	C->T	TCA => TTA	S => L
atp6	704	235	2	C->T	TCC => TTC	S => F
atp6	712	238	2	C->T	TCC => TTC	S => F
atp6	719	240	2	C->T	TCG => TTG	S => L
atp6	755	252	2	C->T	TCG => TTG	S => L
atp6	766	256	2	C->T	TCT => TTT	S => F
atp8	47	16	2	C->T	CCA => CTA	P => L
atp8	58	20	2	C->T	CCC => CTC	P => L
atp8	77	26	1	C->T	CTC => TTC	L => F
atp8	452	151	2	C->T	TCA => TTA	S => L
atp9	20	7	2	C->T	CCA => CTA	P => L
atp9	50	17	1	C->T	CGA => TGA	R => X
atp9	82	28	1	C->T	CTT => TTT	L => F
atp9	92	31	2	C->T	TCA => TTA	S => L
atp9	134	45	2	C->T	TCA => TTA	S => L
atp9	182	61	2	C->T	TCA => TTA	S => L
atp9	191	64	2	C->T	TCA => TTA	S => L
atp9	212	71	2	C->T	TCC => TTC	S => F
atp9	215	72	2	C->T	TCG => TTG	S => L
atp9	223	75	2	C->T	TCG => TTG	S => L
ccmB	28	10	1	C->T	CAT => TAT	H => Y
ccmB	43	15	2	C->T	CCA => CTA	P => L
ccmB	71	24	2	C->T	CCA => CTA	P => L
ccmB	80	27	2	C->T	CCA => CTA	P => L
ccmB	128	43	1	C->T	CCC => TCC	P => S
ccmB	137	46	2	C->T	CCG => CTG	P => L
ccmB	149	50	2	C->T	CCG => CTG	P => L
ccmB	154	52	2	C->T	CCG => CTG	P => L
ccmB	160	54	2	C->T	CCT => CTT	P => L
ccmB	164	55	1	C->T	CCT => TCT	P => S
ccmB	172	58	1	C->T	CCT => TCT	P => S
ccmB	179	60	1; 2	C->T	CCT => TTT	P => F
ccmB	193	65	1; 2	C->T	CCT => TTT	P => F
ccmB	194	65	1	C->T	CGG => TGG	R => W
ccmB	286	96	1	C->T	CGG => TGG	R => W
ccmB	304	102	1	C->T	CGG => TGG	R => W
ccmB	313	105	1	C->T	CGT => TGT	R => C
ccmB	338	113	1	C->T	CGT => TGT	R => C
ccmB	367	123	1	C->T	CGT => TGT	R => C
ccmB	424	142	1	C->T	CGT => TGT	R => C
ccmB	428	143	2	C->T	TCA => TTA	S => L
ccmB	467	156	2	C->T	TCA => TTA	S => L
ccmB	476	159	2	C->T	TCA => TTA	S => L
ccmB	485	162	2	C->T	TCA => TTA	S => L
ccmB	494	165	2	C->T	TCA => TTA	S => L
ccmB	503	168	2	C->T	TCC => TTC	S => F
ccmB	512	171	2	C->T	TCC => TTC	S => F
ccmB	514	172	2	C->T	TCG => TTG	S => L
ccmB	551	184	2	C->T	TCG => TTG	S => L
ccmB	554	185	2	C->T	TCG => TTG	S => L
ccmB	566	189	2	C->T	TCG => TTG	S => L
ccmB	569	190	2	C->T	TCG => TTG	S => L
ccmB	596	199	2	C->T	TCT => TTT	S => F
ccmB	611	204	2	C->T	TCT => TTT	S => F
ccmC	76	26	2	C->T	ACA => ATA	T => I
ccmC	103	35	1	C->T	CAT => TAT	H => Y
ccmC	115	39	2	C->T	CCA => CTA	P => L
ccmC	133	45	2	C->T	CCC => CTC	P => L
ccmC	161	54	2	C->T	CCC => CTC	P => L
ccmC	179	60	2	C->T	CCG => CTG	P => L
ccmC	184	62	2	C->T	CCG => CTG	P => L
ccmC	281	94	2	C->T	CCG => CTG	P => L
ccmC	299	100	2	C->T	CCT => CTT	P => L
ccmC	331	111	1	C->T	CCT => TCT	P => S
ccmC	395	132	1	C->T	CCT => TCT	P => S
ccmC	400	134	1	C->T	CCT => TCT	P => S
ccmC	421	141	1	C->T	CGG => TGG	R => W
ccmC	436	146	1	C->T	CGG => TGG	R => W
ccmC	446	149	1	C->T	CGG => TGG	R => W
ccmC	451	151	1	C->T	CGG => TGG	R => W
ccmC	458	153	1	C->T	CGT => TGT	R => C
ccmC	463	155	1	C->T	CGT => TGT	R => C
ccmC	467	156	1	C->T	CGT => TGT	R => C
ccmC	473	158	1	C->T	CTT => TTT	L => F
ccmC	497	166	1	C->T	CTT => TTT	L => F
ccmC	521	174	2	C->T	GCG => GTG	A => V
ccmC	568	190	2	C->T	GCT => GTT	A => V
ccmC	575	192	2	C->T	TCA => TTA	S => L
ccmC	605	202	2	C->T	TCA => TTA	S => L
ccmC	608	203	2	C->T	TCC => TTC	S => F
ccmC	614	205	2	C->T	TCG => TTG	S => L
ccmC	619	207	2	C->T	TCG => TTG	S => L
ccmC	650	217	2	C->T	TCT => TTT	S => F
ccmC	656	219	2	C->T	TCT => TTT	S => F
ccmFc	38	13	2	C->T	ACG => ATG	T => M
ccmFc	50	17	2	C->T	CCA => CTA	P => L
ccmFc	52	18	2	C->T	CCA => CTA	P => L
ccmFc	103	35	1	C->T	CCC => TCC	P => S
ccmFc	119	40	1	C->T	CCC => TCC	P => S
ccmFc	122	41	2	C->T	CCT => CTT	P => L
ccmFc	146	49	2	C->T	CCT => CTT	P => L
ccmFc	151	51	1	C->T	CCT => TCT	P => S
ccmFc	155	52	1	C->T	CCT => TCT	P => S
ccmFc	160	54	1	C->T	CGA => TGA	R => X
ccmFc	203	68	1	C->T	CGT => TGT	R => C
ccmFc	305	102	1	C->T	CGT => TGT	R => C
ccmFc	334	112	1	C->T	CGT => TGT	R => C
ccmFc	391	131	1	C->T	CTT => TTT	L => F
ccmFc	406	136	2	C->T	GCG => GTG	A => V
ccmFc	526	176	2	C->T	GCT => GTT	A => V
ccmFc	620	207	2	C->T	TCA => TTA	S => L
ccmFc	704	235	2	C->T	TCC => TTC	S => F
ccmFc	1139	380	2	C->T	TCC => TTC	S => F
ccmFc	1160	387	2	C->T	TCG => TTG	S => L
ccmFc	1315	439	2	C->T	TCT => TTT	S => F
ccmFn	2	1	2	C->T	ACG => ATG	T => M
ccmFn	98	33	1	C->T	CAT => TAT	H => Y
ccmFn	137	46	1	C->T	CAT => TAT	H => Y
ccmFn	142	48	1	C->T	CAT => TAT	H => Y
ccmFn	151	51	2	C->T	CCA => CTA	P => L
ccmFn	248	83	2	C->T	CCA => CTA	P => L
ccmFn	256	86	2	C->T	CCT => CTT	P => L
ccmFn	283	95	1	C->T	CCT => TCT	P => S
ccmFn	334	112	1	C->T	CCT => TCT	P => S
ccmFn	356	119	1; 2	C->T	CCT => TTT	P => F
ccmFn	478	160	1; 2	C->T	CCT => TTT	P => F
ccmFn	559	187	1	C->T	CGG => TGG	R => W
ccmFn	560	187	1	C->T	CGG => TGG	R => W
ccmFn	706	236	1	C->T	CGG => TGG	R => W
ccmFn	1270	424	1	C->T	CGG => TGG	R => W
ccmFn	1298	433	1	C->T	CGG => TGG	R => W
ccmFn	1315	439	1	C->T	CGT => TGT	R => C
ccmFn	1330	444	1	C->T	CGT => TGT	R => C
ccmFn	1348	450	1	C->T	CGT => TGT	R => C
ccmFn	1381	461	1	C->T	CTT => TTT	L => F
ccmFn	1399	467	1	C->T	CTT => TTT	L => F
ccmFn	1442	481	1	C->T	CTT => TTT	L => F
ccmFn	1444	482	1	C->T	CTT => TTT	L => F
ccmFn	1462	488	2	C->T	TCA => TTA	S => L
ccmFn	1466	489	2	C->T	TCA => TTA	S => L
ccmFn	1478	493	2	C->T	TCC => TTC	S => F
ccmFn	1487	496	2	C->T	TCG => TTG	S => L
ccmFn	1513	505	2	C->T	TCG => TTG	S => L
ccmFn	1639	547	2	C->T	TCT => TTT	S => F
cob	152	51	2	C->T	GCG => GTG	A => V
cox1	2	1	2	C->T	ACG => ATG	T => M
cox1	11	4	1	C->T	CAC => TAC	H => Y
cox1	242	81	1	C->T	CCA => TCA	P => S
cox1	254	85	2	C->T	CCG => CTG	P => L
cox1	1186	396	1	C->T	CGT => TGT	R => C
cox1	1405	469	2	C->T	TCA => TTA	S => L
cox1	1433	478	2	C->T	TCG => TTG	S => L
cox1	1489	497	2	C->T	TCT => TTT	S => F
cox1	1499	500	2	C->T	TCT => TTT	S => F
cox2	155	52	2	C->T	ACC => ATC	T => I
cox2	157	53	2	C->T	ACG => ATG	T => M
cox2	247	83	2	C->T	ACG => ATG	T => M
cox2	272	91	2	C->T	CCA => CTA	P => L
cox2	373	125	2	C->T	CCG => CTG	P => L
cox2	437	146	1	C->T	CCT => TCT	P => S
cox2	455	152	1	C->T	CGG => TGG	R => W
cox2	470	157	1	C->T	CGG => TGG	R => W
cox2	575	192	1	C->T	CGG => TGG	R => W
cox2	617	206	1	C->T	CGG => TGG	R => W
cox2	626	209	2	C->T	TCA => TTA	S => L
cox2	692	231	2	C->T	TCA => TTA	S => L
cox2	715	239	2	C->T	TCA => TTA	S => L
cox2	736	246	2	C->T	TCG => TTG	S => L
matR	32	11	1	C->T	CAC => TAC	H => Y
matR	236	79	2	C->T	CCA => CTA	P => L
matR	326	109	2	C->T	CCA => CTA	P => L
matR	923	308	2	C->T	CCG => CTG	P => L
matR	1454	485	2	C->T	CCT => CTT	P => L
matR	1679	560	1	C->T	CGC => TGC	R => C
matR	1700	567	2	C->T	GCC => GTC	A => V
matR	1720	574	2	C->T	TCA => TTA	S => L
matR	1756	586	2	C->T	TCA => TTA	S => L
matR	1787	596	2	C->T	TCC => TTC	S => F
matR	1826	609	2	C->T	TCC => TTC	S => F
matR	1844	615	2	C->T	TCC => TTC	S => F
mttB	31	11	1	C->T	CAT => TAT	H => Y
mttB	56	19	2	C->T	CCA => CTA	P => L
mttB	64	22	2	C->T	CCA => CTA	P => L
mttB	100	34	1	C->T	CCA => TCA	P => S
mttB	107	36	1	C->T	CCG => TCG	P => S
mttB	113	38	1	C->T	CGT => TGT	R => C
mttB	137	46	1	C->T	CGT => TGT	R => C
mttB	169	57	2	C->T	TCC => TTC	S => F
mttB	226	76	2	C->T	TCG => TTG	S => L
mttB	242	81	2	C->T	TCG => TTG	S => L
mttB	263	88	2	C->T	TCG => TTG	S => L
mttB	272	91	2	C->T	TCT => TTT	S => F
nad1	215	72	2	C->T	CCG => CTG	P => L
nad1	265	89	1	C->T	CGG => TGG	R => W
nad1	308	103	1	C->T	CGG => TGG	R => W
nad1	376	126	1	C->T	CGG => TGG	R => W
nad1	635	212	1	C->T	CGG => TGG	R => W
nad1	674	225	1	C->T	CTT => TTT	L => F
nad1	823	275	2	C->T	TCA => TTA	S => L
nad1	898	300	2	C->T	TCC => TTC	S => F
nad1	928	310	2	C->T	TCT => TTT	S => F
nad2	26	9	2	C->T	ACA => ATA	T => I
nad2	262	88	1	C->T	CAT => TAT	H => Y
nad2	308	103	2	C->T	CCA => CTA	P => L
nad2	311	104	2	C->T	CCA => CTA	P => L
nad2	335	112	2	C->T	CCA => CTA	P => L
nad2	341	114	2	C->T	CCT => CTT	P => L
nad2	356	119	1	C->T	CCT => TCT	P => S
nad2	361	121	1	C->T	CGT => TGT	R => C
nad2	394	132	1	C->T	CGT => TGT	R => C
nad2	401	134	1	C->T	CTT => TTT	L => F
nad2	428	143	2	C->T	TCA => TTA	S => L
nad2	497	166	2	C->T	TCA => TTA	S => L
nad2	662	221	2	C->T	TCA => TTA	S => L
nad2	677	226	2	C->T	TCA => TTA	S => L
nad2	788	263	2	C->T	TCA => TTA	S => L
nad2	800	267	2	C->T	TCA => TTA	S => L
nad2	809	270	2	C->T	TCC => TTC	S => F
nad2	958	320	2	C->T	TCC => TTC	S => F
nad2	962	321	2	C->T	TCC => TTC	S => F
nad2	1028	343	2	C->T	TCC => TTC	S => F
nad2	1058	353	2	C->T	TCG => TTG	S => L
nad2	1127	376	2	C->T	TCG => TTG	S => L
nad2	1247	416	2	C->T	TCT => TTT	S => F
nad2	1276	426	2	C->T	TCT => TTT	S => F
nad2	1400	467	2	C->T	TCT => TTT	S => F
nad2	1409	470	2	C->T	TCT => TTT	S => F
nad2	1457	486	2	C->T	TCT => TTT	S => F
nad4	1417	473	1	C->T	CAC => TAC	H => Y
nad4	1433	478	2	C->T	CCG => CTG	P => L
nad4	1438	480	1	C->T	CGC => TGC	R => C
nad4L	2	1	2	C->T	ACG => ATG	T => M
nad4L	8	3	2	C->T	CCA => CTA	P => L
nad4L	41	14	1	C->T	CCA => TCA	P => S
nad4L	47	16	2	C->T	CCT => CTT	P => L
nad4L	55	19	2	C->T	CCT => CTT	P => L
nad4L	86	29	1	C->T	CGG => TGG	R => W
nad4L	95	32	2	C->T	TCA => TTA	S => L
nad4L	100	34	2	C->T	TCA => TTA	S => L
nad4L	110	37	2	C->T	TCA => TTA	S => L
nad4L	131	44	2	C->T	TCA => TTA	S => L
nad4L	158	53	2	C->T	TCA => TTA	S => L
nad4L	179	60	2	C->T	TCA => TTA	S => L
nad4L	188	63	2	C->T	TCG => TTG	S => L
nad4L	197	66	2	C->T	TCG => TTG	S => L
nad4L	230	77	2	C->T	TCT => TTT	S => F
nad4L	281	94	2	C->T	TCT => TTT	S => F
nad5	155	52	2	C->T	CCG => CTG	P => L
nad5	1918	640	1	C->T	CGT => TGT	R => C
nad5	1958	653	2	C->T	TCG => TTG	S => L
nad6	26	9	1	C->T	CAT => TAT	H => Y
nad6	88	30	2	C->T	CCA => CTA	P => L
nad6	103	35	2	C->T	CCT => CTT	P => L
nad6	161	54	1	C->T	CGC => TGC	R => C
nad6	169	57	1	C->T	CTC => TTC	L => F
nad6	191	64	2	C->T	TCA => TTA	S => L
nad6	446	149	2	C->T	TCC => TTC	S => F
nad6	569	190	2	C->T	TCT => TTT	S => F
nad7	38	13	2	C->T	ACG => ATG	T => M
nad7	77	26	1	C->T	CAT => TAT	H => Y
nad7	83	28	1	C->T	CAT => TAT	H => Y
nad7	200	67	2	C->T	CCA => CTA	P => L
nad7	209	70	1	C->T	CCA => TCA	P => S
nad7	224	75	1	C->T	CCT => TCT	P => S
nad7	244	82	1; 2	C->T	CCT => TTT	P => F
nad7	251	84	1; 2	C->T	CCT => TTT	P => F
nad7	316	106	1	C->T	CGC => TGC	R => C
nad7	335	112	1	C->T	CGT => TGT	R => C
nad7	344	115	1	C->T	CGT => TGT	R => C
nad7	383	128	2	C->T	TCA => TTA	S => L
nad7	578	193	2	C->T	TCA => TTA	S => L
nad7	679	227	2	C->T	TCA => TTA	S => L
nad7	698	233	2	C->T	TCA => TTA	S => L
nad7	724	242	2	C->T	TCA => TTA	S => L
nad7	734	245	2	C->T	TCA => TTA	S => L
nad7	739	247	2	C->T	TCA => TTA	S => L
nad7	740	247	2	C->T	TCA => TTA	S => L
nad7	769	257	2	C->T	TCA => TTA	S => L
nad7	926	309	2	C->T	TCG => TTG	S => L
nad7	973	325	2	C->T	TCG => TTG	S => L
nad7	1057	353	2	C->T	TCG => TTG	S => L
nad7	1079	360	2	C->T	TCT => TTT	S => F
nad7	1103	368	2	C->T	TCT => TTT	S => F
nad7	1124	375	2	C->T	TCT => TTT	S => F
nad7	1166	389	2	C->T	TCT => TTT	S => F
nad9	92	31	1	C->T	CAT => TAT	H => Y
nad9	167	56	1	C->T	CCG => TCG	P => S
nad9	190	64	1	C->T	CGG => TGG	R => W
nad9	298	100	1	C->T	CTT => TTT	L => F
nad9	328	110	2	C->T	TCA => TTA	S => L
nad9	368	123	2	C->T	TCC => TTC	S => F
nad9	398	133	2	C->T	TCG => TTG	S => L
nad9	439	147	2	C->T	TCT => TTT	S => F
nad9	539	180	2	C->T	TCT => TTT	S => F
rpl10	86	29	2	C->T	CCA => CTA	P => L
rpl10	104	35	2	C->T	TCA => TTA	S => L
rpl10	137	46	2	C->T	TCA => TTA	S => L
rpl10	242	81	2	C->T	TCG => TTG	S => L
rpl10	317	106	2	C->T	TCG => TTG	S => L
rpl2	215	72	2	C->T	CCA => CTA	P => L
rpl2	247	83	2	C->T	CCA => CTA	P => L
rpl2	329	110	1	C->T	CCC => TCC	P => S
rpl2	344	115	1	C->T	CCC => TCC	P => S
rpl2	500	167	1	C->T	CGC => TGC	R => C
rpl2	523	175	1	C->T	CTC => TTC	L => F
rpl2	556	186	2	C->T	GCG => GTG	A => V
rpl2	991	331	2	C->T	TCC => TTC	S => F
rpl5	170	57	2	C->T	TCG => TTG	S => L
rps1	2	1	2	C->T	TCT => TTT	S => F
rps10	16	6	2	C->T	ACG => ATG	T => M
rps10	238	80	1	C->T	CGA => TGA	R => X
rps10	266	89	1	C->T	CGC => TGC	R => C
rps10	302	101	1	C->T	CGG => TGG	R => W
rps10	331	111	2	C->T	GCT => GTT	A => V
rps10	5	2	2	C->T	TCG => TTG	S => L
rps13	116	39	2	C->T	TCA => TTA	S => L
rps19	137	46	1; 2	C->T	CCT => TTT	P => F
rps19	163	55	1; 2	C->T	CCT => TTT	P => F
rps19	164	55	2	C->T	TCC => TTC	S => F
rps19	425	142	2	C->T	TCG => TTG	S => L
rps3	64	22	2	C->T	CCA => CTA	P => L
rps3	512	171	1	C->T	CGG => TGG	R => W
rps3	1031	344	2	C->T	TCA => TTA	S => L
rps4	41	14	1	C->T	CAT => TAT	H => Y
rps4	50	17	1	C->T	CAT => TAT	H => Y
rps4	62	21	2	C->T	CCA => CTA	P => L
rps4	74	25	2	C->T	CCA => CTA	P => L
rps4	91	31	2	C->T	CCA => CTA	P => L
rps4	119	40	2	C->T	CCA => CTA	P => L
rps4	266	89	2	C->T	CCG => CTG	P => L
rps4	625	209	2	C->T	CCG => CTG	P => L
rps4	698	233	2	C->T	CCT => CTT	P => L
rps4	709	237	1	C->T	CGG => TGG	R => W
rps4	719	240	1	C->T	CGT => TGT	R => C
rps4	734	245	2	C->T	TCA => TTA	S => L
rps4	785	262	2	C->T	TCG => TTG	S => L
rps4	794	265	2	C->T	TCG => TTG	S => L
rps4	799	267	2	C->T	TCT => TTT	S => F
sdh4	155	52	1	C->T	CAT => TAT	H => Y
sdh4	203	68	2	C->T	CCA => CTA	P => L
sdh4	259	87	2	C->T	CCA => CTA	P => L
sdh4	347	116	1	C->T	CGA => TGA	R => X
sdh4	379	127	2	C->T	TCT => TTT	S => F

## Sheet: Table S6
Supplementary Table S6. Composition and skewness of the V. bracteatum mitogenome.
Parameter	Codon number	GC1	GC2	GC3	GC_all	Nc
value	10181	47.52	41.87	38.1	42.5	53.19

## Sheet: Table S7
Supplementary Table S7. RSCU values of PCGs in the V. bracteatum mitogenome.
AminoAcid	Symbol	Codon	No.	RSCU
*	Ter	UAA	20	1.7143
*	Ter	UAG	4	0.3429
*	Ter	UGA	11	0.9429
A	Ala	GCA	162	1.0109
A	Ala	GCC	153	0.9548
A	Ala	GCG	81	0.5055
A	Ala	GCU	245	1.5289
C	Cys	UGC	59	0.7763
C	Cys	UGU	93	1.2237
D	Asp	GAC	103	0.6242
D	Asp	GAU	227	1.3758
E	Glu	GAA	292	1.355
E	Glu	GAG	139	0.645
F	Phe	UUC	292	0.8427
F	Phe	UUU	401	1.1573
G	Gly	GGA	259	1.4612
G	Gly	GGC	91	0.5134
G	Gly	GGG	134	0.756
G	Gly	GGU	225	1.2694
H	His	CAC	57	0.4506
H	His	CAU	196	1.5494
I	Ile	AUA	226	0.8475
I	Ile	AUC	223	0.8362
I	Ile	AUU	351	1.3162
K	Lys	AAA	257	1.1816
K	Lys	AAG	178	0.8184
L	Leu	CUA	170	0.9099
L	Leu	CUC	105	0.562
L	Leu	CUG	119	0.6369
L	Leu	CUU	231	1.2364
L	Leu	UUA	272	1.4558
L	Leu	UUG	224	1.1989
M	Met	AUG	274	1
N	Asn	AAC	110	0.679
N	Asn	AAU	214	1.321
P	Pro	CCA	147	1.1575
P	Pro	CCC	91	0.7165
P	Pro	CCG	70	0.5512
P	Pro	CCU	200	1.5748
Q	Gln	CAA	213	1.4947
Q	Gln	CAG	72	0.5053
R	Arg	AGA	154	1.4194
R	Arg	AGG	84	0.7742
R	Arg	CGA	150	1.3825
R	Arg	CGC	62	0.5714
R	Arg	CGG	77	0.7097
R	Arg	CGU	124	1.1429
S	Ser	AGC	96	0.6351
S	Ser	AGU	164	1.0849
S	Ser	UCA	162	1.0717
S	Ser	UCC	144	0.9526
S	Ser	UCG	130	0.86
S	Ser	UCU	211	1.3958
T	Thr	ACA	122	0.9331
T	Thr	ACC	141	1.0784
T	Thr	ACG	71	0.543
T	Thr	ACU	189	1.4455
V	Val	GUA	182	1.1393
V	Val	GUC	128	0.8013
V	Val	GUG	134	0.8388
V	Val	GUU	195	1.2207
W	Trp	UGG	156	1
Y	Tyr	UAC	77	0.4904
Y	Tyr	UAU	237	1.5096
Total			10181

## Sheet: Table S8
Supplementary Table S8. Start codon and stop codon of PCGs of the V. bracteatum mitogenome.
Group of genes	Gene name	Start codon	Stop codon
ATP synthase	atp1	ATG	TAA
	atp4	ATG	TAA
	atp6	ACG(ATG)	CAA(TAA)
	atp8	ATG	TAA
	atp9	ATG	CGA(TGA)
Cytochrome c biogenesis	ccmB	ATG	TGA
	ccmC	ATG	TAG
	ccmFc	ATG	CGA(TGA)
	ccmFn	ACG(ATG)	TGA
Ubiquinol cytochrome c reductase	cob	ATG	TGA
Cytochrome c oxidase	cox1	ACG(ATG)	TAA
	cox2	ATG	TAA
	cox3	ATG	TGA
Maturases	matR	ATG	TAG
Transport membrane protein	mttB	ATG	TAG
NADH dehydrogenase	nad1	ATG	TAA
	nad2	ATG	TAA
	nad3	ATG	TAA
	nad4	ATG	TGA
	nad4L	ACG(ATG)	TAA
	nad5	ATG	TAA
	nad6	ATG	TAA
	nad7	ATG	TAG
	nad9	ATG	TAA
Ribosomal proteins (LSU)	rpl10	ATG	TAA
	rpl2	ATG	TAA
	rpl5	ATG	TAA
Ribosomal proteins (SSU)	rps1	ATG	TAA
	rps10(2)	ACG(ATG)	TGA
	rps12	ATG	TGA
	rps13	ATG	TGA
	rps19	ATG	TAA
	rps3	ATG	TAA
	rps4	ATG	TAA
Succinate dehydrogenase	sdh4	ATG	CGA(TGA)
Numbers after gene names are the number of copies.

## Sheet: Table S9
Supplementary Table S9. Homologous fragments between the mt and nu genomes in V. bracteatum.
Nuclear genome fragments (nucl)	Percentage of identical matches	Alignment Length (bp)	Number of mismatches (bp)	Number of gap openings	Start of alignment in mt	End of alignment in mt	Start of alignment in nucl	End of alignment in nucl	Genes located within the homologous regions in mt
Chr02	99.355	11945	55	8	562341	574270	25367541	25379478	cox2(partical:15.65%)
Chr02	99.696	6573	19	1	589139	595711	25385085	25391656	-
Chr02	99.596	2972	12	0	586183	589154	25379499	25382470	-
Chr02	93.687	2186	98	19	152121	154267	46185203	46187387	-
Chr02	86.304	2811	348	20	47563	50347	26851426	26848627	-
Chr02	96.334	1555	50	2	148656	150204	43223126	43224679	-
Chr02	95.505	1535	39	10	227636	229150	1672440	1673964	-
Chr02	90.383	1830	153	14	206000	207818	26554551	26556368	-
Chr02	90.657	1659	134	10	205998	207649	25417510	25419154	-
Chr02	92.507	1468	98	6	205999	207460	17807829	17806368	-
Chr02	76.426	3805	771	80	70487	74214	10739010	10742765	-
Chr02	93.185	1262	86	0	86297	87558	16786037	16784776	-
Chr02	94.557	1139	26	25	146882	148012	43222018	43223128	-
Chr02	87.983	1448	148	8	205998	207436	25953171	25951741	-
Chr02	90.087	1150	108	6	207853	208999	25421944	25423090	-
Chr02	90.165	1149	104	7	207853	208999	25447512	25448653	-
Chr02	89.199	1148	106	15	207853	208999	26556368	26557498	-
Chr02	90.803	859	77	2	205998	206854	25444158	25445016	-
Chr02	87.487	999	94	18	206848	207818	25446517	25447512	-
Chr02	90.35	829	78	1	205998	206824	26604013	26604841	-
Chr02	85.6	1000	126	4	207969	208968	27093266	27094247	-
Chr02	91.629	669	50	4	68936	69603	53328259	53327596	-
Chr02	95.978	547	9	3	439184	439724	17882904	17882365	rpl10(partical:0.81%)
Chr02	97.822	505	7	4	326665	327167	44362174	44362676	rrn26(partical:15.05%)
Chr02	92.45	596	33	5	323792	324379	7244442	7243851	-
Chr02	96.429	504	18	0	65212	65715	11127074	11127577	-
Chr02	93.428	563	25	8	296183	296742	4027156	4026603	-
Chr02	98.866	441	4	1	56482	56922	53542577	53542138	-
Chr02	92.87	547	16	4	439184	439724	17730483	17729954	rpl10(partical:0.81%)
Chr02	97.545	448	11	0	387753	388200	1606320	1605873	-
Chr02	91.776	535	41	2	87551	88085	16784379	16783848	-
Chr02	93.465	505	19	6	296244	296742	4192859	4192363	-
Chr02	82.948	821	133	7	205998	206814	24453106	24452289	-
Chr02	76.764	1304	255	40	455149	456431	21363011	21364287	-
Chr02	91.583	499	36	3	325588	326082	22652265	22651769	rrn26(partical:14.81%)
Chr02	97.5	400	10	0	706077	706476	28572637	28573036	-
Chr02	97.229	397	7	2	174075	174470	14455542	14455935	-
Chr02	73.446	1834	432	37	454625	456431	24555844	24557649	-
Chr02	90.497	463	44	0	56374	56836	18400786	18401248	-
Chr02	93.12	407	27	1	36985	37390	11883178	11883584	-
Chr02	93.947	380	22	1	285346	285724	43558961	43558582	-
Chr02	76.072	1166	233	28	452917	454042	4297947	4296788	-
Chr02	96.942	327	8	2	630084	630408	36839656	36839982	ccmC(partical:15.01%)
Chr02	99.333	300	2	0	171686	171985	25380962	25380663	-
Chr02	97.771	314	6	1	4339	4652	43869344	43869656	-
Chr02	88.865	458	24	14	201088	201544	7617350	7616919	-
Chr02	81.672	682	94	24	206809	207474	24450344	24449678	-
Chr02	96.452	310	11	0	555105	555414	14955940	14955631	-
Chr02	92.179	358	25	2	586420	586776	43584368	43584013	-
Chr02	88.038	418	47	3	603926	604342	1122600	1122185	-
Chr02	96.552	290	9	1	661906	662195	12053959	12053671	-
Chr02	87.351	419	50	3	603925	604342	17641819	17642235	-
Chr02	87.931	406	46	3	603938	604342	16271063	16270660	-
Chr02	87.44	414	51	1	603925	604337	19290980	19290567	-
Chr02	75.377	1060	219	21	452917	453938	7468955	7467900	-
Chr02	74.636	1167	248	30	452914	454039	732663	733822	-
Chr02	87.685	406	45	5	603938	604342	31674823	31674422	-
Chr02	90.476	357	28	3	434497	434852	7245580	7245229	-
Chr02	88.265	392	37	5	250731	251122	13167463	13167845	rps10-exon1(partical:74.40%)
Chr02	88.265	392	37	5	406913	407304	13167463	13167845	rps10-2-exon1(partical:74.40%)
Chr02	86.635	419	53	3	603925	604342	20981405	20980989	-
Chr02	87.531	409	33	8	630657	631050	17996043	17995638	ccmC(partical:50.13%),trnL-CAA-2(partical:41.25%)
Chr02	86.893	412	48	5	603925	604335	18634144	18633738	-
Chr02	93.312	314	13	2	7319	7624	19797047	19797360	-
Chr02	89.474	380	14	3	53350	53726	29973405	29973049	-
Chr02	86.797	409	53	1	603925	604333	17586391	17585984	-
Chr02	86.396	419	54	3	603925	604342	30568820	30569236	-
Chr02	86.024	415	52	6	603931	604342	43507735	43507324	-
Chr02	87.089	395	33	8	651944	652323	17995638	17996029	trnL-CAA-3(partical:41.25%)
Chr02	91.693	313	20	1	218822	219128	49745223	49745535	-
Chr02	93.929	280	17	0	446052	446331	6611627	6611348	-
Chr02	93.056	288	17	3	704355	704642	27900030	27899746	-
Chr02	75.224	892	203	17	455207	456089	4295803	4294921	-
Chr02	96.341	246	9	0	657260	657505	42992612	42992367	-
Chr02	95.547	247	11	0	582888	583134	46192117	46192363	cox3(partical:30.95%)
Chr02	89.776	313	20	2	226082	226393	46770677	46770376	atp1(partical:20.35%)
Chr02	93.284	268	10	3	348700	348960	53247851	53247585	-
Chr02	91.003	289	23	3	423586	423871	29575	29287	-
Chr02	92.509	267	17	2	649342	649608	19554202	19554465	-
Chr02	90.378	291	25	3	515053	515340	30790387	30790097	nad2-intron2(partical:21.90%)
Chr02	83.01	412	68	2	603927	604337	20733846	20734256	-
Chr02	86.726	339	39	1	603925	604263	37909574	37909906	-
Chr02	91.304	276	15	2	553639	553906	18872451	18872177	-
Chr02	91.241	274	17	4	660376	660643	6984753	6984481	-
Chr02	94.783	230	12	0	220447	220676	30440328	30440557	-
Chr02	94.783	230	12	0	669937	670166	30440328	30440557	-
Chr02	93.443	244	7	1	497227	497461	15856	16099	-
Chr02	93.443	244	7	1	497227	497461	24113972	24113729	-
Chr02	92.52	254	8	2	67221	67468	36094846	36094598	-
Chr02	87.025	316	36	3	603925	604235	16895010	16895325	-
Chr02	92.593	243	18	0	80533	80775	19837200	19837442	rpl2-intron1(partical:18.85%)
Chr02	99.476	191	1	0	468293	468483	10003423	10003233	-
Chr02	95	220	11	0	707621	707840	42725556	42725337	-
Chr02	95	220	11	0	608872	609091	42725556	42725337	-
Chr02	96.618	207	7	0	203190	203396	23218935	23218729	-
Chr02	81.796	412	67	8	603927	604334	53986189	53986596	-
Chr02	81.509	411	75	1	603927	604337	24207476	24207067	-
Chr02	95.261	211	10	0	7773	7983	19798457	19798667	-
Chr02	96.985	199	5	1	23801	23999	35383266	35383463	-
Chr02	81.527	406	74	1	603933	604337	42332620	42332215	-
Chr02	94.884	215	7	2	141954	142168	51540989	51540779	-
Chr02	93.506	231	2	1	370994	371224	48329744	48329961	-
Chr02	93.981	216	11	2	50886	51101	17297966	17297753	-
Chr02	90.726	248	18	3	267289	267535	30898027	30897784	-
Chr02	84.615	351	29	14	308515	308851	40956207	40956546	-
Chr02	91.701	241	3	2	269691	269914	18400491	18400731	-
Chr02	87.814	279	22	7	19144	19418	13594776	13595046	-
Chr02	97.826	184	3	1	470516	470699	24719068	24719250	-
Chr02	96.316	190	5	1	554815	555004	18835042	18835229	-
Chr02	92.377	223	10	5	626604	626826	23472835	23472620	-
Chr02	89.231	260	12	4	296180	296435	40671138	40671385	-
Chr02	89.754	244	19	1	439259	439496	18871634	18871391	-
Chr02	95.745	188	8	0	73011	73198	40317573	40317760	-
Chr02	93.269	208	9	5	448353	448560	5195915	5195713	-
Chr02	90.87	230	12	3	220447	220676	30402685	30402905	-
Chr02	90.87	230	12	3	669937	670166	30402685	30402905	-
Chr02	91.892	222	2	5	582816	583037	53990039	53989834	cox3(partical:27.82%)
Chr02	97.093	172	5	0	605262	605433	2072226	2072397	-
Chr02	88.353	249	18	5	666772	667016	39598184	39598425	-
Chr02	98.171	164	3	0	678622	678785	22566022	22565859	-
Chr02	94.149	188	7	2	323213	323399	34815106	34815290	-
Chr02	90.141	213	20	1	604068	604280	40123082	40122871	-
Chr02	97.516	161	4	0	330916	331076	43237849	43237689	-
Chr02	95.294	170	8	0	554837	555006	18834532	18834701	-
Chr02	95.294	170	8	0	250135	250304	24684533	24684702	-
Chr02	95.294	170	8	0	406317	406486	24684533	24684702	rps19(partical:59.65%)
Chr02	95.266	169	8	0	305806	305974	6818800	6818968	-
Chr02	94.253	174	10	0	68617	68790	40438024	40437851	-
Chr02	98.039	153	3	0	528007	528159	51901846	51901694	-
Chr02	96.835	158	5	0	605388	605545	41348205	41348362	-
Chr02	95.732	164	7	0	441457	441620	50754322	50754159	rps12(partical:43.39%)
Chr02	95.706	163	7	0	67067	67229	36096583	36096421	-
Chr02	93.714	175	10	1	344852	345026	6150682	6150509	nad4-intron2(partical:6.00%)
Chr02	93.22	177	10	2	623488	623664	52953078	52952904	-
Chr02	93.143	175	11	1	90366	90540	12921748	12921921	-
Chr02	98.611	144	2	0	644339	644482	53468715	53468572	-
Chr02	95.031	161	8	0	179437	179597	6398115	6398275	nad7-intron4(partical:8.88%)
Chr02	88.679	212	19	3	160718	160925	20984945	20985155	-
Chr02	81.931	321	38	12	207422	207724	25949089	25948771	-
Chr02	88.889	207	20	1	14514	14720	21721704	21721501	nad6(partical:26.21%)
Chr02	93.452	168	9	1	183545	183712	30790096	30789931	nad7-intron2(partical:11.33%)
Chr02	96.622	148	5	0	388277	388424	1605872	1605725	-
Chr02	96.622	148	5	0	343843	343990	36840292	36840439	nad4-intron2(partical:5.07%)
Chr02	93.75	160	9	1	72183	72342	46445561	46445403	-
Chr02	90.556	180	8	2	507346	507516	3447659	3447838	-
Chr02	90.556	180	8	2	679982	680152	3447659	3447838	-
Chr02	95.172	145	7	0	383833	383977	19419394	19419538	-
Chr02	93.548	155	8	1	560614	560768	36542585	36542433	-
Chr02	87.204	211	13	2	198509	198718	11191605	11191408	-
Chr02	96.377	138	4	1	426880	427016	49771157	49771294	-
Chr02	90.533	169	16	0	703756	703924	12938544	12938712	trnG-GCC
Chr02	96.296	135	4	1	469000	469133	19419673	19419539	-
Chr02	91.071	168	8	4	233130	233292	46246931	46247096	-
Chr02	94.326	141	8	0	500757	500897	33033338	33033198	nad2-exon2(partical:20.15%),nad2-intron1(partical:5.28%)
Chr02	91.667	156	13	0	38645	38800	40756940	40756785	-
Chr02	94.326	141	8	0	290017	290157	41625887	41625747	-
Chr02	92.763	152	6	2	378498	378644	24384721	24384872	-
Chr02	91.613	155	13	0	54257	54411	39416892	39416738	-
Chr02	94.203	138	8	0	322909	323046	34435131	34434994	-
Chr02	90.244	164	10	3	83840	84003	7801237	7801394	-
Chr02	92.466	146	11	0	451747	451892	36619458	36619313	-
Chr02	90.446	157	15	0	226506	226662	49956790	49956946	atp1(partical:10.24%)
Chr02	94.697	132	7	0	469000	469131	19415558	19415427	-
Chr02	97.5	120	3	0	5687	5806	32576519	32576638	-
Chr02	96.721	122	4	0	443873	443994	6012958	6013079	-
Chr02	92.308	143	11	0	496911	497053	51764192	51764050	-
Chr02	77.273	374	65	13	107493	107853	3846	4212	rrn18(partical:18.66%)
Chr02	93.478	138	6	2	178093	178230	41303978	41304112	-
Chr02	91.216	148	13	0	374732	374879	51763688	51763835	-
Chr02	98.261	115	2	0	348536	348650	53247965	53247851	-
Chr02	88.623	167	11	4	83839	84003	7766239	7766399	-
Chr02	93.75	128	8	0	285531	285658	7721755	7721628	-
Chr02	84.038	213	21	5	583411	583618	46154180	46153976	-
Chr02	96.522	115	4	0	371766	371880	49745223	49745109	-
Chr02	89.933	149	12	3	148971	149118	13192840	13192694	-
Chr02	86.127	173	22	2	206277	206449	25913572	25913402	-
Chr02	89.103	156	8	4	610446	610601	49724543	49724689	nad1-exon1(partical:40.21%)
Chr02	89.189	148	15	1	289073	289220	22580612	22580466	-
Chr02	96.364	110	4	0	581497	581606	16106619	16106510	-
Chr02	95.575	113	5	0	383865	383977	19415311	19415423	-
Chr02	90.977	133	12	0	162340	162472	22542105	22542237	-
Chr02	94.068	118	7	0	71785	71902	40179800	40179917	-
Chr02	92.8	125	8	1	366905	367028	43494347	43494223	-
Chr02	89.437	142	15	0	496912	497053	51763657	51763516	-
Chr02	85.632	174	20	1	70543	70711	44103121	44103294	-
Chr02	97.143	105	3	0	349717	349821	51901692	51901588	-
Chr02	82.587	201	35	0	604086	604286	53899160	53899360	-
Chr02	88.732	142	16	0	429756	429897	24634483	24634624	ccmFc-intron1(partical:15.07%)
Chr02	70.492	976	253	33	206233	207193	33886476	33885521	-
Chr02	98.969	97	1	0	81721	81817	51200747	51200651	rpl2-exon1(partical:10.85%)
Chr02	95.413	109	5	0	158798	158906	52262377	52262269	nad5-intron1(partical:12.96%)
Chr02	100	93	0	0	152267	152359	19225319	19225227	-
Chr02	97.059	102	3	0	10968	11069	31643329	31643228	nad1-intron2(partical:2.94%),matR(partical:5.20%)
Chr02	88.889	144	10	2	519535	519672	39870742	39870599	-
Chr02	76.825	315	65	8	108040	108351	4402	4711	rrn18(partical:16.12%)
Chr02	94.545	110	6	0	582208	582317	18870850	18870959	sdh4(partical:28.08%)
Chr02	97.938	97	2	0	518126	518222	7128097	7128193	-
Chr02	78.339	277	44	11	49934	50200	17103631	17103901	-
Chr02	98.913	92	1	0	367873	367964	34686207	34686116	-
Chr02	87.857	140	17	0	87108	87247	36009370	36009231	-
Chr02	93.636	110	7	0	71374	71483	40437684	40437793	-
Chr02	96.939	98	3	0	516174	516271	51060556	51060459	nad2-exon4(partical:17.10%)
Chr02	95.146	103	5	0	352214	352316	24634730	24634628	atp6(partical:13.41%)
Chr02	96	100	4	0	25937	26036	36840437	36840536	-
Chr02	90.076	131	5	1	131910	132040	51181665	51181543	-
Chr02	87.162	148	12	2	500757	500897	33105523	33105376	nad2-exon2(partical:20.15%),nad2-intron1(partical:5.28%)
Chr02	89.062	128	14	0	293417	293544	6327838	6327711	-
Chr02	98.876	89	1	0	609797	609885	17941108	17941020	-
Chr02	97.826	92	2	0	233277	233368	51200343	51200252	-
Chr02	96.842	95	3	0	446233	446327	53468013	53468107	-
Chr02	97.802	91	2	0	79435	79525	24684702	24684612	-
Chr02	94.175	103	6	0	515462	515564	31884786	31884684	nad2-intron2(partical:7.83%)
Chr02	100	82	0	0	628888	628969	25381030	25380949	-
Chr02	100	82	0	0	485450	485531	25381030	25380949	cox1(partical:5.18%)
Chr02	98.824	85	1	0	14579	14663	34815016	34815100	nad6(partical:13.75%)
Chr02	92.381	105	8	0	399385	399489	37077685	37077581	-
Chr02	92.381	105	8	0	243203	243307	37077685	37077581	-
Chr02	89.256	121	10	1	219489	219606	46899912	46900032	-
Chr02	94.737	95	4	1	13942	14036	2912165	2912258	-
Chr02	93.137	102	2	1	175967	176063	12287533	12287432	-
Chr02	97.619	84	2	0	469000	469083	19415884	19415801	-
Chr02	92.233	103	7	1	117073	117175	33328068	33328169	-
Chr02	100	78	0	0	99980	100057	48486644	48486567	-
Chr02	89.167	120	7	4	324752	324866	48900204	48900086	rrn26(partical:0.45%)
Chr02	89.167	120	7	4	324752	324866	49174040	49173922	rrn26(partical:0.45%)
Chr02	90.654	107	10	0	206277	206383	25400420	25400314	-
Chr02	94.565	92	5	0	201329	201420	42940046	42940137	-
Chr02	98.75	80	1	0	430810	430889	47771190	47771269	-
Chr02	90.991	111	1	2	139129	139230	51540993	51541103	-
Chr02	97.531	81	2	0	158870	158950	19838330	19838250	nad5-intron1(partical:9.63%)
Chr02	95.349	86	4	0	2736	2821	17190363	17190278	-
Chr02	97.5	80	2	0	175343	175422	29972969	29973048	-
Chr02	96.386	83	3	0	176956	177038	40845490	40845408	-
Chr02	95.294	85	4	0	196241	196325	7004249	7004333	-
Chr02	97.468	79	2	0	375809	375887	25376087	25376165	-
Chr02	94.318	88	3	2	7691	7778	19797362	19797447	-
Chr02	95.238	84	4	0	377101	377184	31934519	31934602	-
Chr02	96.296	81	2	1	329235	329315	3447659	3447580	-
Chr02	85.827	127	15	3	656410	656535	33879000	33878876	-
Chr02	95.238	84	3	1	69035	69118	46643837	46643755	-
Chr02	100	70	0	0	450029	450098	18730022	18729953	-
Chr02	94.118	85	5	0	445227	445311	47819562	47819478	-
Chr02	100	69	0	0	606924	606992	15852054	15851986	-
Chr02	93.103	87	6	0	601424	601510	18210622	18210536	-
Chr02	90.099	101	7	3	608200	608298	18386253	18386154	-
Chr02	95	80	4	0	428063	428142	14398459	14398538	-
Chr02	84.397	141	8	7	18927	19054	43238851	43238712	-
Chr02	89.109	101	11	0	226289	226389	51176736	51176836	atp1(partical:6.59%)
Chr02	94.048	84	3	1	81124	81207	51528295	51528376	rpl2-intron1(partical:6.52%)
Chr02	100	67	0	0	2769	2835	9911635	9911569	-
Chr02	100	67	0	0	2769	2835	9916959	9916893	-
Chr02	100	67	0	0	2769	2835	9922285	9922219	-
Chr02	100	67	0	0	2769	2835	9927608	9927542	-
Chr02	96	75	3	0	633942	634016	19298415	19298489	-
Chr02	84.921	126	14	2	52498	52619	24634157	24634281	-
Chr02	96	75	2	1	443405	443478	22651696	22651770	trnS-GCT(partical:47.73%)
Chr02	95.946	74	3	0	445227	445300	43029231	43029304	-
Chr02	91.765	85	7	0	76289	76373	38555197	38555113	-
Chr02	80.556	180	14	8	145778	145951	43152139	43152303	-
Chr02	98.485	66	1	0	296183	296248	4203495	4203430	-
Chr02	95.833	72	3	0	68828	68899	15028746	15028817	-
Chr02	95.833	72	3	0	675974	676045	19362228	19362299	-
Chr02	90.426	94	2	4	382840	382931	47819546	47819634	-
Chr02	95.833	72	3	0	442123	442194	52324309	52324238	-
Chr02	91.566	83	7	0	23638	23720	16785339	16785421	-
Chr02	91.667	84	4	3	289525	289607	7871477	7871396	-
Chr02	89	100	0	3	177838	177926	18870295	18870394	-
Chr02	95.652	69	3	0	7225	7293	20629851	20629919	-
Chr02	98.413	63	1	0	322912	322974	34434929	34434991	-
Chr02	92.308	78	5	1	124199	124275	10002900	10002823	-
Chr02	95.588	68	3	0	280998	281065	14458920	14458987	-
Chr02	98.361	61	1	0	540372	540432	6611562	6611622	-
Chr02	90.361	83	6	2	12966	13048	7344413	7344493	nad1-intron2(partical:2.39%)
Chr02	98.387	62	0	1	344675	344735	16191121	16191182	nad4-intron2(partical:2.09%)
Chr02	100	58	0	0	163866	163923	18400733	18400790	-
Chr02	91.25	80	5	2	439186	439264	18871910	18871832	-
Chr02	98.333	60	1	0	277345	277404	10003600	10003541	-
Chr02	98.333	60	1	0	10346	10405	39802829	39802770	nad1-intron2(partical:1.73%)
Chr02	96.875	64	1	1	566497	566560	47205198	47205260	-
Chr02	88.764	89	5	2	285671	285754	16947266	16947354	-
Chr02	100	56	0	0	186378	186433	29784228	29784283	-
Chr02	95.385	65	3	0	371909	371973	32532037	32532101	-
Chr02	91.139	79	1	1	292793	292871	24107419	24107347	trnL-CAA(partical:90.80%)
Chr02	92.958	71	4	1	252947	253016	25367917	25367987	-
Chr02	92.958	71	4	1	409129	409198	25367917	25367987	-
Chr02	98.246	57	1	0	182639	182695	48752361	48752417	nad7-intron2(partical:3.84%)
Chr02	95.238	63	1	2	288401	288463	5774821	5774881	ccmFn(partical:3.63%)
Chr02	92.647	68	5	0	90604	90671	24108323	24108256	-
Chr02	90	80	2	1	439499	439572	30656448	30656527	-
Chr02	95.161	62	3	0	230726	230787	51187349	51187410	-
Chr02	98.182	55	1	0	17143	17197	40317759	40317813	-
Chr02	86.813	91	6	1	307096	307180	40831023	40831113	-
Chr02	91.304	69	6	0	325500	325568	22652272	22652340	rrn26(partical:2.06%)
Chr02	83.036	112	12	5	228473	228579	29501471	29501362	-
Chr02	100	51	0	0	439283	439333	48218526	48218576	-
Chr02	86.022	93	5	1	287387	287479	1206877	1206793	ccmFn(partical:5.36%)
Chr02	87.952	83	4	4	175764	175840	39421532	39421614	-
Chr02	93.651	63	3	1	198138	198200	42119921	42119860	-
Chr02	93.443	61	4	0	386075	386135	40437793	40437853	-
Chr02	96.364	55	2	0	199518	199572	46166247	46166301	-
Chr02	93.443	61	4	0	479036	479096	51187219	51187279	-
Chr02	96.296	54	2	0	555010	555063	15773	15826	-
Chr02	94.737	57	3	0	555010	555066	24114055	24113999	-
Chr02	98.039	51	1	0	147745	147795	41779337	41779387	-
Chr02	85.556	90	5	5	281762	281851	18871037	18870956	-
Chr02	93.22	59	4	0	37745	37803	41307107	41307165	-
Chr02	94.643	56	3	0	407524	407579	43287118	43287063	rps10-2-intron1(partical:6.65%)
Chr02	94.643	56	3	0	251342	251397	43287118	43287063	rps10-intron1(partical:6.65%)
Chr02	94.545	55	3	0	181143	181197	3525523	3525469	nad7-intron3(partical:5.17%)
Chr02	93.103	58	4	0	333276	333333	6462919	6462862	-
Chr02	96.154	52	2	0	301618	301669	10002760	10002709	-
Chr02	94.444	54	3	0	378372	378425	2347906	2347959	trnM-CAT-5(partical:46.75%)
Chr02	92.982	57	4	0	430625	430681	3350803	3350747	ccmFc-exon2(partical:10.38%)
Chr02	96.078	51	2	0	609512	609562	17290537	17290587	-
Chr02	96.078	51	2	0	708261	708311	17290537	17290587	-
Chr02	100	45	0	0	24068	24112	18834874	18834918	-
Chr02	97.917	48	1	0	103215	103262	33033291	33033338	nad1-intron1(partical:3.95%)
Chr02	96.078	51	2	0	309019	309069	40199927	40199977	-
Chr02	97.917	48	1	0	442646	442693	41314472	41314425	trnP-TGG(partical:64.00%)
Chr02	97.917	48	1	0	441979	442026	42879013	42878966	nad3(partical:13.45%)
Chr02	94.34	53	3	0	68974	69026	6150203	6150151	-
Chr02	96	50	2	0	69810	69859	12459595	12459644	-
Chr02	92.857	56	4	0	299889	299944	29973070	29973125	-
Chr02	96	50	2	0	308844	308893	50045524	50045475	-
Chr02	89.552	67	2	3	175981	176042	5110682	5110616	-
Chr02	100	43	0	0	324613	324655	25376057	25376099	-
Chr02	95.918	49	2	0	500849	500897	33055627	33055579	nad2-exon2(partical:12.50%)
Chr02	97.778	45	1	0	667435	667479	6327174	6327130	-
Chr02	95.833	48	2	0	654395	654442	39870946	39870993	-
Chr02	97.778	45	1	0	350005	350049	46771039	46771083	-
Chr02	95.833	48	2	0	10552	10599	49657736	49657783	nad1-intron2(partical:1.38%),matR(partical:2.45%)
Chr02	95.652	46	2	0	277830	277875	5665787	5665832	-
Chr02	95.652	46	2	0	277830	277875	5697246	5697291	-
Chr02	97.674	43	1	0	250523	250565	12548975	12549017	-
Chr02	97.674	43	1	0	406705	406747	12548975	12549017	-
Chr02	93.878	49	3	0	327107	327155	31069574	31069526	rrn26(partical:1.47%)
Chr02	95.652	46	2	0	123378	123423	42683729	42683684	-
Chr02	100	40	0	0	90144	90183	44714247	44714208	-
Chr02	97.619	42	1	0	384845	384886	1673238	1673197	-
Chr02	86.567	67	7	2	703725	703790	25367793	25367728	-
Chr02	93.75	48	3	0	103215	103262	33105476	33105523	nad1-intron1(partical:3.95%)
Chr02	93.75	48	3	0	108307	108354	36094726	36094773	rrn18(partical:2.48%)
Chr02	97.561	41	1	0	277835	277875	3000331	3000291	-
Chr02	91.071	56	0	1	513546	513596	23698262	23698207	-
Chr02	95.455	44	2	0	478635	478678	50881629	50881672	-
Chr02	100	37	0	0	649091	649127	12785847	12785883	-
Chr02	97.5	40	1	0	485416	485455	29148837	29148876	cox1(partical:2.53%)
Chr02	97.5	40	1	0	628854	628893	29148837	29148876	-
Chr02	97.436	39	1	0	90501	90539	38100546	38100584	-
Chr02	100	35	0	0	172941	172975	4329	4295	-
Chr02	97.368	38	1	0	17966	18003	2951121	2951158	-
Chr02	88.889	54	4	1	603703	603754	12053846	12053899	-
Chr02	100	35	0	0	63856	63890	25368075	25368041	-
Chr02	100	35	0	0	77980	78014	25375458	25375492	rps3-exon2(partical:2.16%)
Chr02	100	35	0	0	524736	524770	30790210	30790176	-
Chr02	100	35	0	0	630728	630762	40786983	40786949	ccmC(partical:4.45%)
Chr02	100	35	0	0	652232	652266	40786949	40786983	-
Chr02	97.368	38	1	0	313061	313098	48900122	48900159	-
Chr02	97.368	38	1	0	313061	313098	49173958	49173995	-
Chr09	97.188	5655	100	21	638394	644021	30595007	30600629	-
Chr09	97.943	2188	37	4	645096	647283	30602397	30604576	-
Chr09	97.623	1346	22	5	231954	233292	30609071	30607729	-
Chr09	87.14	1734	200	13	205998	207719	22193347	22191625	-
Chr09	87.14	1734	200	13	205998	207719	22207461	22205739	-
Chr09	98.17	1038	19	0	233274	234311	30605442	30606479	-
Chr09	98.495	997	12	3	644013	645007	30601403	30602398	-
Chr09	78.561	2752	486	85	47660	50346	22131220	22133932	-
Chr09	87.851	1210	134	8	207756	208963	22191627	22190429	-
Chr09	87.851	1210	134	8	207756	208963	22205741	22204543	-
Chr09	79.385	1756	323	25	47499	49242	21146041	21144313	-
Chr09	85.331	1118	144	10	49247	50347	21140853	21139739	-
Chr09	78.654	1635	293	40	205998	207601	21434408	21436017	-
Chr09	94.961	635	25	2	363310	363937	19837384	19838018	-
Chr09	91.541	662	42	6	282899	283550	31890598	31889941	nad5-exon4(partical:41.88%)
Chr09	93.617	564	18	5	112140	112693	19845623	19846178	-
Chr09	95.585	453	18	2	175061	175512	43808925	43809376	-
Chr09	91.451	503	39	1	283540	284042	31889776	31889278	nad5-exon4(partical:60.91%),nad5-intron2(partical:24.02%)
Chr09	75.017	1513	341	28	454933	456430	25363589	25362099	-
Chr09	96.193	394	14	1	515385	515778	20063200	20062808	nad2-exon4(partical:10.82%),nad2-intron2(partical:25.25%)
Chr09	93.882	425	26	0	206493	206917	22176090	22175666	-
Chr09	73.513	1782	419	43	454625	456381	22904866	22906619	-
Chr09	97.26	365	5	2	677589	677953	18098823	18098464	-
Chr09	93.989	366	20	2	386010	386375	22659007	22658644	-
Chr09	91.019	412	34	2	441826	442236	42491649	42492058	nad3(partical:65.27%)
Chr09	89.953	428	15	17	122519	122932	10825248	10825661	-
Chr09	75.063	1183	241	32	452917	454058	16621064	16619895	-
Chr09	75.473	1056	230	21	453002	454039	24722506	24723550	-
Chr09	87.828	419	48	3	603925	604342	24975367	24974951	-
Chr09	87.5	416	51	1	603922	604336	33279934	33280349	-
Chr09	87.531	409	48	3	603931	604337	14455396	14454989	-
Chr09	93.891	311	11	2	605911	606213	31078095	31078405	-
Chr09	82.759	522	84	5	205998	206516	22179233	22178715	-
Chr09	87.129	404	52	0	603925	604328	24983377	24982974	-
Chr09	86.683	413	54	1	603925	604336	36320453	36320865	-
Chr09	92.073	328	21	3	268681	269008	41844451	41844773	-
Chr09	95.76	283	10	2	10765	11046	21126131	21125850	nad1-intron2(partical:8.12%),matR(partical:14.37%)
Chr09	96.071	280	9	1	500671	500948	41221389	41221110	nad2-exon2(partical:33.16%),nad2-intron1(partical:12.60%)
Chr09	93.226	310	18	3	71956	72265	42492061	42492367	-
Chr09	94.539	293	14	2	32937	33228	23228788	23228497	-
Chr09	91.793	329	20	5	284000	284323	31889279	31888953	nad5-intron2(partical:29.59%)
Chr09	86.893	412	25	9	374091	374502	38062580	38062198	-
Chr09	92.763	304	14	1	657867	658162	20982519	20982822	-
Chr09	95.865	266	11	0	651467	651732	10134202	10134467	-
Chr09	82.386	528	47	15	12568	13082	5342908	5342414	nad1-intron2(partical:14.83%)
Chr09	93.617	282	12	1	228521	228796	40882184	40881903	-
Chr09	84.36	422	63	3	603922	604342	22918273	22918692	-
Chr09	97.059	238	7	0	125498	125735	35277813	35277576	-
Chr09	94.488	254	10	3	186999	187252	1421951	1422200	-
Chr09	83.092	414	65	5	603927	604337	10764422	10764833	-
Chr09	83.01	412	69	1	603927	604337	16559386	16558975	-
Chr09	83.005	406	69	0	603929	604334	20997992	20997587	-
Chr09	84.478	393	36	13	7060	7432	25064073	25063686	-
Chr09	90.876	274	21	3	225967	226237	37985436	37985164	atp1(partical:17.68%)
Chr09	94.142	239	10	2	54458	54696	1369427	1369193	trnK-TTT
Chr09	95.909	220	9	0	291356	291575	3167303	3167522	-
Chr09	99	200	1	1	308783	308982	7008096	7008294	-
Chr09	82.169	415	74	0	603927	604341	23139087	23139501	-
Chr09	95.455	220	10	0	291356	291575	3389323	3389542	-
Chr09	98.98	196	2	0	308783	308978	6657293	6657488	-
Chr09	98.5	200	2	1	308783	308982	6819810	6820008	-
Chr09	94.69	226	12	0	219641	219866	7116209	7115984	atp4(partical:39.03%)
Chr09	82.126	414	69	4	603927	604337	15019499	15019910	-
Chr09	90.943	265	15	4	123190	123449	10132653	10132913	-
Chr09	98.469	196	3	0	308783	308978	7081391	7081586	-
Chr09	98.469	196	2	1	308969	309164	6820358	6820552	-
Chr09	92.032	251	11	4	591016	591262	36079740	36079495	-
Chr09	92.276	246	14	3	433437	433678	36806029	36805785	-
Chr09	82.692	416	43	9	268980	269385	42931964	42932360	-
Chr09	96.135	207	8	0	3924	4130	4665980	4666186	cob(partical:17.51%)
Chr09	97.959	196	3	1	308969	309164	7008657	7008851	-
Chr09	97.959	196	3	1	308969	309164	7081941	7082135	-
Chr09	97	200	6	0	168434	168633	25656090	25655891	-
Chr09	94.907	216	10	1	662651	662866	26734414	26734628	-
Chr09	96.552	203	7	0	425486	425688	37067324	37067122	-
Chr09	81.643	414	66	8	603927	604337	6358473	6358879	-
Chr09	93.151	219	14	1	519786	520004	24346163	24346380	-
Chr09	94.712	208	5	1	200052	200253	4840103	4840310	-
Chr09	91.845	233	12	1	219641	219866	6691598	6691366	atp4(partical:39.03%)
Chr09	93.119	218	14	1	652132	652349	42670642	42670426	-
Chr09	95.918	196	7	1	308969	309164	6657839	6658033	-
Chr09	96.791	187	6	0	242259	242445	14129380	14129566	-
Chr09	96.791	187	6	0	398441	398627	14129380	14129566	-
Chr09	95.385	195	9	0	497177	497371	36310406	36310212	-
Chr09	99.415	171	0	1	517159	517328	27148433	27148603	nad2-intron3(partical:11.36%)
Chr09	92.965	199	14	0	72302	72500	36310409	36310607	-
Chr09	88.211	246	21	5	376813	377050	2491641	2491396	-
Chr09	91.748	206	17	0	430769	430974	31966347	31966552	-
Chr09	91.388	209	17	1	30043	30251	42327062	42326855	-
Chr09	91.163	215	10	6	478147	478355	25659605	25659394	-
Chr09	95	180	8	1	651311	651490	10133897	10134075	-
Chr09	92.708	192	13	1	630671	630862	42670452	42670642	ccmC(partical:24.43%)
Chr09	93.478	184	12	0	581993	582176	33685009	33684826	-
Chr09	93.085	188	8	3	284681	284864	34624550	34624364	nad5-intron2(partical:16.80%)
Chr09	88.739	222	22	1	96756	96974	8670264	8670485	-
Chr09	95.808	167	6	1	285063	285228	36080346	36080512	-
Chr09	98.052	154	2	1	192214	192366	18465494	18465647	-
Chr09	95.21	167	8	0	451666	451832	9573259	9573093	-
Chr09	94.737	171	6	1	19611	19781	40353370	40353203	-
Chr09	95.706	163	6	1	343344	343506	10132912	10133073	nad4-intron2(partical:5.59%)
Chr09	74.707	597	141	8	452872	453458	11614126	11614722	-
Chr09	96.732	153	5	0	95101	95253	39991371	39991523	-
Chr09	93.103	174	10	2	442874	443047	7248362	7248191	trnF-GAA
Chr09	84.064	251	39	1	532635	532885	8657931	8657682	-
Chr09	96.575	146	4	1	211747	211892	39125043	39125187	-
Chr09	91.86	172	9	1	118584	118750	19643933	19643762	-
Chr09	94.118	153	9	0	308625	308777	25286959	25286807	-
Chr09	93.631	157	6	2	193284	193440	5339419	5339267	-
Chr09	90.395	177	16	1	138336	138511	34925184	34925008	-
Chr09	96.403	139	5	0	386407	386545	22658646	22658508	-
Chr09	83.333	276	15	8	114879	115144	9577077	9577331	-
Chr09	95.588	136	6	0	91772	91907	7695969	7695834	-
Chr09	97.638	127	3	0	220371	220497	25659281	25659155	-
Chr09	94.964	139	7	0	127508	127646	40889294	40889432	-
Chr09	92.258	155	8	2	375178	375330	38062110	38061958	-
Chr09	83.399	253	20	7	702383	702635	4037098	4036868	trnQ-TTG(partical:27.78%)
Chr09	92.105	152	12	0	517382	517533	27655272	27655423	nad2-intron3(partical:10.16%)
Chr09	95.489	133	6	0	447627	447759	19519524	19519392	-
Chr09	83.004	253	21	8	702383	702635	3933138	3932908	trnQ-TTG(partical:27.78%)
Chr09	85.427	199	29	0	532635	532833	8697772	8697574	-
Chr09	96.032	126	5	0	519574	519699	10133076	10133201	-
Chr09	82.677	254	20	9	702383	702636	3904008	3903779	trnQ-TTG(partical:27.78%)
Chr09	89.349	169	9	2	101145	101304	11696390	11696222	-
Chr09	83.401	247	13	6	284387	284633	31888945	31888727	nad5-intron2(partical:22.56%)
Chr09	91.333	150	9	2	219443	219588	787619	787768	-
Chr09	97.436	117	3	0	111855	111971	19838018	19838134	-
Chr09	92.701	137	10	0	219474	219610	25287171	25287307	-
Chr09	90.446	157	6	2	508260	508415	36256008	36256156	-
Chr09	95.868	121	5	0	555582	555702	2872039	2871919	-
Chr09	96.61	118	3	1	137469	137586	26845858	26845742	-
Chr09	96.552	116	4	0	18325	18440	2872116	2872231	-
Chr09	96.581	117	3	1	31105	31221	5339152	5339267	-
Chr09	83.575	207	33	1	604132	604337	18726826	18726620	-
Chr09	91.367	139	12	0	547145	547283	43861475	43861613	-
Chr09	91.367	139	12	0	685447	685585	43861475	43861613	-
Chr09	90.345	145	13	1	82954	83097	18087581	18087437	-
Chr09	81.6	250	24	2	702388	702637	3885539	3885312	trnQ-TTG(partical:20.83%)
Chr09	81.6	250	24	2	702388	702637	3997032	3996805	trnQ-TTG(partical:20.83%)
Chr09	94.915	118	6	0	158277	158394	8259035	8259152	nad5-intron1(partical:14.03%)
Chr09	90.714	140	12	1	13195	13333	30510426	30510287	nad1-exon5(partical:3.08%),nad1-intron2(partical:3.77%)
Chr09	84.08	201	23	4	688093	688284	38596770	38596970	-
Chr09	80.934	257	27	10	702383	702639	3929244	3929010	trnQ-TTG(partical:27.78%)
Chr09	81.275	251	25	9	702384	702634	4034407	4034179	trnQ-TTG(partical:26.39%)
Chr09	92.913	127	8	1	198459	198585	5448642	5448517	-
Chr09	90.141	142	12	2	223288	223429	12933442	12933303	-
Chr09	99.02	102	1	0	350945	351046	19396813	19396914	-
Chr09	91.852	135	6	4	509038	509167	25830314	25830180	-
Chr09	96.396	111	4	0	179286	179396	26853083	26852973	nad7-intron4(partical:6.12%)
Chr09	97.222	108	3	0	654093	654200	41600234	41600127	-
Chr09	81.2	250	25	2	702388	702637	3664160	3663933	trnQ-TTG(partical:20.83%)
Chr09	88.535	157	8	3	219101	219256	16794684	16794831	nad4L(partical:40.59%)
Chr09	99	100	1	0	349357	349456	2298940	2298841	-
Chr09	81.25	256	19	15	702383	702637	4095764	4095537	trnQ-TTG(partical:27.78%)
Chr09	94.118	119	5	2	179161	179279	36341712	36341828	nad7-intron4(partical:6.56%)
Chr09	91.045	134	10	2	53850	53982	37867852	37867984	-
Chr09	97.143	105	3	0	200265	200369	4840411	4840307	-
Chr09	92.857	126	4	1	69551	69671	15248181	15248306	-
Chr09	80.297	269	20	15	186059	186321	2784382	2784141	-
Chr09	80.297	269	20	15	186059	186321	3376120	3375879	-
Chr09	93.86	114	7	0	95616	95729	25827205	25827092	-
Chr09	94.643	112	5	1	652031	652142	33558690	33558580	-
Chr09	94.643	112	5	1	630852	630963	33558580	33558690	ccmC(partical:14.25%)
Chr09	95.37	108	4	1	371140	371247	37987859	37987965	-
Chr09	80.153	262	23	9	702383	702637	4100083	4099844	trnQ-TTG(partical:27.78%)
Chr09	92.373	118	9	0	51807	51924	12270865	12270982	-
Chr09	95.283	106	5	0	434567	434672	17666322	17666217	-
Chr09	97.938	97	2	0	285013	285109	17802426	17802330	nad5-exon5(partical:8.61%)
Chr09	94.545	110	4	1	681696	681803	32443470	32443361	-
Chr09	94.545	110	4	1	543394	543501	32443470	32443361	-
Chr09	96.117	103	4	0	150582	150684	44430783	44430681	-
Chr09	84.409	186	12	8	584344	584520	17097207	17097030	atp8(partical:14.79%)
Chr09	91.667	120	8	1	708199	708318	19628968	19628851	-
Chr09	91.667	120	8	1	609450	609569	19628968	19628851	-
Chr09	85.083	181	6	10	22181	22361	36263412	36263253	-
Chr09	92.241	116	7	1	117616	117731	38558039	38557926	-
Chr09	95.098	102	5	0	10494	10595	3167055	3167156	nad1-intron2(partical:2.94%),matR(partical:4.03%)
Chr09	79.554	269	22	15	186059	186321	3257134	3256893	-
Chr09	93.519	108	7	0	38369	38476	23202303	23202410	-
Chr09	96.907	97	2	1	704002	704097	35401735	35401831	-
Chr09	93.636	110	4	2	448352	448460	43209798	43209691	-
Chr09	95.96	99	4	0	140325	140423	43848799	43848701	-
Chr09	93.636	110	4	2	448352	448460	45670731	45670838	-
Chr09	93.458	107	7	0	182319	182425	2048215	2048109	nad7-intron2(partical:7.22%)
Chr09	95.96	99	3	1	174307	174404	30104191	30104093	-
Chr09	95.96	99	3	1	174307	174404	30139944	30139846	-
Chr09	96.842	95	3	0	702520	702614	40353463	40353369	-
Chr09	79.182	269	23	15	186059	186321	2966173	2965932	-
Chr09	95.833	96	4	0	275930	276025	6726046	6726141	-
Chr09	95.833	96	4	0	275930	276025	6921084	6921179	-
Chr09	89.231	130	6	3	177398	177523	9727511	9727636	-
Chr09	94.118	102	6	0	650846	650947	14051983	14052084	-
Chr09	97.778	90	2	0	439697	439786	32555251	32555340	rpl10(partical:13.41%)
Chr09	93.333	105	6	1	334459	334562	11695946	11696050	-
Chr09	95.789	95	4	0	80986	81080	31008207	31008113	rpl2-intron1(partical:7.37%)
Chr09	87.143	140	13	4	441000	441139	34465871	34465737	ccmB(partical:15.30%)
Chr09	87.234	141	9	4	674469	674609	35893275	35893406	-
Chr09	100	82	0	0	445227	445308	41158258	41158339	-
Chr09	97.727	88	2	0	185471	185558	42642915	42642828	-
Chr09	100	81	0	0	345929	346009	25287458	25287538	nad4-exon2(partical:8.64%)
Chr09	93.878	98	6	0	10498	10595	3389079	3389176	nad1-intron2(partical:2.82%),matR(partical:4.03%)
Chr09	95.699	93	3	1	80006	80097	3518973	3518881	-
Chr09	95.652	92	4	0	159665	159756	8017106	8017015	nad5-exon2(partical:7.56%)
Chr09	97.674	86	2	0	160418	160503	10979675	10979760	-
Chr09	93.878	98	6	0	116933	117030	11346037	11345940	-
Chr09	94.792	96	4	1	276792	276886	25287181	25287086	-
Chr09	97.674	86	2	0	326040	326125	45115464	45115379	rrn26(partical:2.57%)
Chr09	98.78	82	1	0	445227	445308	29306832	29306913	-
Chr09	95.699	93	0	1	262564	262652	30852809	30852901	-
Chr09	95.699	93	0	1	418746	418834	30852809	30852901	-
Chr09	97.647	85	2	0	445227	445311	30958906	30958822	-
Chr09	98.78	82	1	0	445227	445308	33057383	33057464	-
Chr09	89.655	116	8	1	350490	350601	1180971	1181086	-
Chr09	94.624	93	5	0	114857	114949	9576983	9577075	-
Chr09	89.256	121	5	6	324752	324866	19931139	19931257	rrn26(partical:0.45%)
Chr09	95.556	90	3	1	344722	344811	14828280	14828368	nad4-intron2(partical:3.08%)
Chr09	95.556	90	3	1	344722	344811	14923068	14923156	nad4-intron2(partical:3.08%)
Chr09	97.59	83	2	0	350797	350879	19628760	19628842	-
Chr09	85.065	154	8	2	660959	661112	36438968	36439106	-
Chr09	87.402	127	13	2	516472	516597	39150314	39150190	nad2-intron3(partical:8.42%)
Chr09	93.617	94	6	0	81332	81425	1188616	1188709	rpl2-intron1(partical:7.29%)
Chr09	97.561	82	2	0	345574	345655	42511231	42511312	nad4-intron2(partical:2.81%)
Chr09	93.617	94	6	0	68063	68156	44533536	44533443	trnK-TTT-2-intron1,trnK-TTT-2-exon1,trnK-TTT-2-exon2
Chr09	96.471	85	1	2	341991	342074	11583536	11583453	-
Chr09	96.471	85	2	1	334734	334817	31966829	31966913	-
Chr09	94.444	90	3	1	3732	3821	14827826	14827739	cob(partical:7.61%)
Chr09	94.444	90	3	1	3732	3821	14922582	14922495	cob(partical:7.61%)
Chr09	93.478	92	6	0	123174	123265	15689019	15689110	-
Chr09	94.382	89	5	0	37343	37431	35349900	35349988	-
Chr09	97.468	79	2	0	314809	314887	41585558	41585636	-
Chr09	93.407	91	5	1	500224	500314	31613091	31613180	nad2-intron1(partical:7.74%)
Chr09	95.238	84	4	0	108558	108641	32247543	32247626	rrn18(partical:2.84%)
Chr09	97.403	77	2	0	297942	298018	12938851	12938775	-
Chr09	97.403	77	2	0	514531	514607	23836176	23836100	nad2-intron2(partical:5.86%)
Chr09	97.403	77	2	0	81305	81381	26524427	26524351	rpl2-intron1(partical:5.97%)
Chr09	95.181	83	4	0	173492	173574	39515342	39515260	-
Chr09	97.368	76	2	0	555433	555508	2872113	2872038	-
Chr09	86.179	123	13	2	104514	104632	4773138	4773016	-
Chr09	88.288	111	9	2	346290	346397	8171157	8171048	nad4-exon2(partical:11.53%)
Chr09	97.368	76	2	0	81311	81386	15932180	15932105	rpl2-intron1(partical:5.90%)
Chr09	92.473	93	3	1	86482	86570	20876599	20876507	-
Chr09	91.753	97	3	1	178838	178929	22473750	22473654	nad7-intron4(partical:5.07%)
Chr09	97.368	76	2	0	129248	129323	30778103	30778178	-
Chr09	95.122	82	4	0	541965	542046	31008194	31008113	-
Chr09	89.899	99	10	0	9430	9528	17513230	17513132	-
Chr09	89.216	102	11	0	7166	7267	33556740	33556841	-
Chr09	98.611	72	1	0	150503	150574	44432542	44432471	-
Chr09	91.489	94	4	1	101786	101875	7998106	7998013	-
Chr09	87.611	113	9	1	177559	177671	8488755	8488648	-
Chr09	93.023	86	4	2	661136	661220	14828053	14827969	-
Chr09	89.109	101	10	1	333564	333663	18021380	18021280	-
Chr09	88.889	99	11	0	7166	7264	33556318	33556416	-
Chr09	95.946	74	3	0	94172	94245	19300162	19300235	-
Chr09	89.583	96	9	1	31059	31153	31748947	31748852	-
Chr09	93.671	79	5	0	186234	186312	5835731	5835809	-
Chr09	91.86	86	5	2	661136	661220	14922809	14922725	-
Chr09	100	64	0	0	112081	112144	19838190	19838253	-
Chr09	95.89	73	3	0	367775	367847	24357723	24357795	-
Chr09	94.737	76	4	0	66136	66211	38419367	38419442	-
Chr09	81.034	174	10	3	138336	138508	34954769	34954618	-
Chr09	92.593	81	6	0	501937	502017	38519219	38519299	-
Chr09	88.462	104	3	1	502194	502288	42838057	42838160	-
Chr09	93.671	79	1	1	382853	382931	29306834	29306760	-
Chr09	94.595	74	4	0	349213	349286	32534290	32534217	-
Chr09	92.593	81	2	1	349757	349837	7268503	7268427	-
Chr09	93.421	76	5	0	66136	66211	38423823	38423898	-
Chr09	97.015	67	2	0	32894	32960	42511230	42511164	-
Chr09	95.775	71	2	1	177322	177391	42670354	42670424	-
Chr09	95.652	69	3	0	109286	109354	8170982	8171050	-
Chr09	92.593	81	1	1	665183	665258	39877752	39877672	-
Chr09	92.208	77	6	0	495036	495112	9573259	9573183	-
Chr09	98.387	62	1	0	480329	480390	10133140	10133201	-
Chr09	98.387	62	1	0	511742	511803	18026006	18025945	-
Chr09	92.405	79	2	1	382853	382931	33057385	33057311	-
Chr09	92.405	79	2	1	382853	382931	41158260	41158186	-
Chr09	95.588	68	3	0	440637	440704	41819592	41819525	ccmB(partical:10.95%)
Chr09	98.361	61	1	0	25793	25853	4325986	4326046	-
Chr09	91.026	78	7	0	104422	104499	4773687	4773610	nad1-exon2(partical:97.50%)
Chr09	96.825	63	2	0	669925	669987	25659217	25659155	-
Chr09	85.859	99	12	2	103215	103312	12803603	12803700	nad1-intron1(partical:8.06%)
Chr09	95.385	65	3	0	471388	471452	12938709	12938773	-
Chr09	89.157	83	9	0	173492	173574	39540546	39540464	-
Chr09	94.03	67	4	0	101905	101971	795822	795888	-
Chr09	100	55	0	0	430392	430446	6233608	6233662	ccmFc-exon2(partical:10.02%)
Chr09	90	80	7	1	409063	409141	33651384	33651305	-
Chr09	90	80	7	1	252881	252959	33651384	33651305	-
Chr09	90.909	77	6	1	518932	519008	43026670	43026595	-
Chr09	90.244	82	1	2	218254	218329	17097126	17097206	-
Chr09	93.939	66	4	0	444891	444956	26205770	26205835	-
Chr09	91.667	72	5	1	511759	511830	2165496	2165426	-
Chr09	98.214	56	1	0	387331	387386	14828367	14828422	-
Chr09	98.214	56	1	0	387331	387386	14923155	14923210	-
Chr09	96.61	59	2	0	508494	508552	18431892	18431834	-
Chr09	76.037	217	35	9	630228	630441	5228797	5228595	ccmC(partical:19.21%)
Chr09	92.647	68	4	1	638598	638664	16202682	16202749	-
Chr09	100	51	0	0	258888	258938	4815387	4815437	-
Chr09	100	51	0	0	415070	415120	4815387	4815437	-
Chr09	91.304	69	6	0	444891	444959	26213056	26212988	-
Chr09	93.651	63	4	0	229733	229795	35547841	35547903	-
Chr09	98.148	54	1	0	89376	89429	38186074	38186127	-
Chr09	94.915	59	3	0	132494	132552	7268270	7268212	-
Chr09	90.141	71	7	0	441838	441908	29573134	29573064	nad3(partical:19.89%)
Chr09	86.905	84	10	1	334116	334199	32638327	32638409	-
Chr09	87.654	81	6	3	138751	138827	2902050	2901970	-
Chr09	86.747	83	10	1	289525	289607	12296588	12296669	-
Chr09	73.665	281	54	17	324011	324279	13206862	13207134	-
Chr09	94.915	59	1	1	590969	591027	36080345	36080289	-
Chr09	92.063	63	5	0	174675	174737	1397176	1397114	-
Chr09	98.039	51	1	0	111985	112035	19838189	19838139	-
Chr09	80	140	12	6	622987	623110	28671507	28671368	-
Chr09	98.039	51	1	0	146015	146065	30004956	30005006	-
Chr09	98.039	51	1	0	258888	258938	40403880	40403930	-
Chr09	98.039	51	1	0	415070	415120	40403880	40403930	-
Chr09	96.226	53	2	0	323013	323065	9571212	9571264	-
Chr09	90	70	4	2	335870	335936	9754682	9754751	-
Chr09	94.643	56	3	0	402145	402200	30598739	30598684	-
Chr09	94.643	56	3	0	245963	246018	30598739	30598684	-
Chr09	94.643	56	3	0	53424	53479	34702637	34702692	-
Chr09	96.078	51	2	0	258888	258938	27235092	27235142	-
Chr09	96.078	51	2	0	415070	415120	27235092	27235142	-
Chr09	91.803	61	1	3	80792	80848	3167210	3167150	rpl2-intron1(partical:4.42%)
Chr09	91.803	61	1	3	80792	80848	3389230	3389170	rpl2-intron1(partical:4.42%)
Chr09	94.34	53	3	0	458096	458148	4834468	4834520	-
Chr09	97.872	47	1	0	145798	145844	10307061	10307107	-
Chr09	91.525	59	5	0	138503	138561	34924728	34924670	-
Chr09	95.918	49	2	0	281353	281401	4031144	4031192	nad9(partical:8.55%)
Chr09	97.826	46	1	0	337548	337593	12020732	12020687	-
Chr09	92.982	57	1	2	280847	280900	19846004	19846060	-
Chr09	95.833	48	2	0	346752	346799	13614960	13615007	nad4-intron1(partical:3.39%)
Chr09	95.833	48	2	0	346752	346799	13648032	13648079	nad4-intron1(partical:3.39%)
Chr09	95.833	48	2	0	346752	346799	13663424	13663471	nad4-intron1(partical:3.39%)
Chr09	100	42	0	0	664110	664151	30600496	30600455	-
Chr09	97.778	45	0	1	101764	101807	12898742	12898786	-
Chr09	97.778	45	0	1	13512	13555	12898786	12898742	nad1-exon5(partical:16.92%)
Chr09	100	41	0	0	376193	376233	25287419	25287459	-
Chr09	97.727	44	1	0	245139	245182	37034676	37034719	-
Chr09	97.727	44	1	0	401321	401364	37034676	37034719	-
Chr09	97.674	43	1	0	621581	621623	20750033	20750075	-
Chr09	97.619	42	1	0	123821	123862	1396987	1397028	-
Chr09	95.556	45	2	0	177637	177681	5885292	5885248	-
Chr09	97.619	42	1	0	51477	51518	11299412	11299371	-
Chr09	95.652	46	1	1	157733	157778	33938079	33938123	-
Chr09	95.455	44	2	0	178754	178797	23904842	23904799	nad7-intron4(partical:2.43%)
Chr09	97.561	41	1	0	26318	26358	24958428	24958468	-
Chr09	100	38	0	0	322920	322957	42670729	42670692	-
Chr09	97.561	41	1	0	251737	251777	43864517	43864557	rps10-intron1(partical:4.87%)
Chr09	97.561	41	1	0	407919	407959	43864517	43864557	rps10-2-intron1(partical:4.87%)
Chr09	97.5	40	1	0	275988	276027	6580565	6580604	-
Chr09	93.617	47	1	2	160367	160412	30600156	30600201	-
Chr09	97.561	41	0	1	500186	500225	31612933	31612973	nad2-intron1(partical:3.40%)
Chr09	97.436	39	1	0	448780	448818	15460239	15460201	-
Chr09	97.436	39	1	0	14452	14490	35646361	35646323	nad6(partical:6.31%)
Chr09	95.122	41	2	0	662739	662779	3167301	3167261	-
Chr09	97.368	38	1	0	288630	288667	19845954	19845917	ccmFn(partical:2.19%)
Chr09	97.368	38	1	0	313061	313098	19931221	19931184	-
Chr09	100	35	0	0	696594	696628	30603777	30603811	-
Chr09	100	35	0	0	512122	512156	41373388	41373354	-
Chr09	97.368	38	1	0	448537	448574	43209668	43209631	-
Chr09	93.182	44	3	0	448531	448574	45670856	45670899	-
Chr05	96.644	4380	114	9	128891	133264	36015711	36011359	-
Chr05	95.364	3516	129	8	285628	289125	20663600	20660101	ccmFn
Chr05	95.893	2289	89	5	290386	292673	20658055	20655771	-
Chr05	94.986	1436	53	5	284125	285551	20665023	20663598	nad5-exon5,nad5-intron2(partical:68.49%)
Chr05	96.458	1355	45	3	127490	128843	36024471	36023119	-
Chr05	94.449	1225	47	5	289123	290333	20659272	20658055	-
Chr05	91.5	1153	92	2	206170	207321	22355417	22354270	-
Chr05	91.5	1153	92	2	206170	207321	22922944	22921797	-
Chr05	91.5	1153	92	2	206170	207321	23407771	23406624	-
Chr05	90.72	1153	93	3	206170	207321	22197811	22196672	-
Chr05	90.72	1153	93	3	206170	207321	22778820	22777681	-
Chr05	90.72	1153	93	3	206170	207321	23257407	23256268	-
Chr05	96.014	828	19	7	140128	140954	1861509	1862323	-
Chr05	88.38	938	63	13	107084	108010	17744446	17745348	rrn18(partical:47.91%)
Chr05	98.805	586	6	1	95308	95893	45673263	45673847	-
Chr05	91.252	743	59	1	53541	54277	12389265	12388523	-
Chr05	95.387	607	24	4	291359	291964	37333794	37334397	-
Chr05	93.429	624	26	2	357	980	5013348	5013956	rpl5(partical:26.16%)
Chr05	97.451	510	12	1	181800	182309	11701231	11700723	nad7-intron2(partical:0.61%),nad7-intron3(partical:3.20%),nad7-exon3
Chr05	90.832	589	45	8	36389	36976	221179	221759	-
Chr05	91.081	583	43	3	60408	60984	3556047	3555468	-
Chr05	97.085	446	13	0	37877	38322	1794045	1794490	-
Chr05	94.561	478	22	2	13942	14419	1067155	1066682	nad6(partical:58.58%)
Chr05	95.011	461	16	2	485516	485969	3048949	3049409	cox1(partical:28.66%)
Chr05	76.977	1290	272	20	455153	456431	18962350	18963625	-
Chr05	76.812	1242	265	16	455201	456431	13365653	13364424	-
Chr05	76.52	1299	265	33	455149	456431	14725932	14727206	-
Chr05	87.175	616	45	14	485110	485723	23905503	23906086	cox1(partical:38.76%)
Chr05	77.619	1117	219	22	49253	50347	21818681	21817574	-
Chr05	95.696	395	16	1	106769	107162	24234398	24234004	rrn18(partical:20.36%)
Chr05	87.074	557	53	10	430168	430716	32011016	32011561	ccmFc-exon2(partical:94.17%)
Chr05	97.399	346	9	0	98580	98925	36027275	36027620	-
Chr05	91.647	431	16	4	178030	178445	10159215	10158790	-
Chr05	87.5	520	37	13	53002	53493	12392202	12391683	-
Chr05	75.868	1210	246	30	455187	456380	26781623	26782802	-
Chr05	91.388	418	24	5	327352	327761	19257062	19257475	rrn26(partical:12.26%)
Chr05	75.624	1202	248	25	452896	454058	25845188	25846383	-
Chr05	91.626	406	20	2	340810	341210	32238383	32238779	-
Chr05	91.228	399	28	6	65685	66082	16557999	16557607	-
Chr05	96.308	325	12	0	288680	289004	16443318	16443642	ccmFn(partical:4.73%)
Chr05	93.664	363	12	2	605533	605886	11285463	11285103	-
Chr05	75.631	1149	230	32	452926	454032	25620464	25619324	-
Chr05	76.789	978	191	20	452914	453859	24012108	24013081	-
Chr05	94.118	340	17	2	383788	384126	21399516	21399179	-
Chr05	94.065	337	18	2	37241	37576	221749	222084	-
Chr05	76.394	1004	202	17	452927	453899	26779497	26780496	-
Chr05	88.862	413	45	1	603925	604336	37732848	37732436	-
Chr05	86.448	487	32	12	628548	629032	23905503	23905957	-
Chr05	88.942	416	35	7	10725	11139	48846765	48846360	nad1-intron2(partical:11.95%),matR(partical:21.15%)
Chr05	88.62	413	46	1	603925	604336	11333844	11333432	-
Chr05	88.378	413	47	1	603925	604336	30262953	30263365	-
Chr05	90.591	372	31	3	108426	108794	41978201	41977831	rrn18(partical:9.66%)
Chr05	75.663	1056	212	26	452894	453910	24470341	24471390	-
Chr05	87.893	413	49	1	603925	604336	28685519	28685107	-
Chr05	87.893	413	49	1	603925	604336	28962283	28961871	-
Chr05	91.931	347	23	3	514637	514978	48845737	48846083	nad2-intron2(partical:26.01%)
Chr05	92.128	343	22	2	139092	139429	47617305	47616963	-
Chr05	87.621	412	48	3	603925	604335	11489984	11489575	-
Chr05	87.143	420	48	6	603925	604342	6581501	6581916	-
Chr05	87.229	415	49	4	603925	604337	11428633	11428221	-
Chr05	97.794	272	6	0	627488	627759	16446144	16446415	-
Chr05	87.624	404	47	3	603925	604327	23812131	23811730	-
Chr05	86.988	415	51	3	603925	604337	28084019	28083606	-
Chr05	86.667	420	52	4	603925	604342	11848053	11847636	-
Chr05	97.407	270	7	0	382830	383099	36024968	36024699	-
Chr05	86.396	419	54	3	603925	604342	11385129	11384713	-
Chr05	86.19	420	54	4	603925	604342	10778841	10779258	-
Chr05	86.473	414	53	3	603925	604337	12067272	12067683	-
Chr05	89.628	376	6	4	285938	286307	29704356	29704704	-
Chr05	96.296	270	10	0	605276	605545	11285814	11285545	-
Chr05	97.338	263	2	1	656461	656723	25024564	25024821	-
Chr05	97.647	255	5	1	194572	194826	171982	171729	-
Chr05	73.534	1262	283	35	455187	456430	13750087	13748859	-
Chr05	84.834	422	61	3	603922	604342	23684829	23685248	-
Chr05	97.934	242	5	0	66665	66906	16450176	16450417	-
Chr05	85.854	410	40	3	103095	103494	35652591	35652190	nad1-exon3(partical:56.77%),nad1-intron1(partical:23.93%)
Chr05	90.968	310	17	3	185741	186042	13818221	13817915	-
Chr05	98.684	228	3	0	69889	70116	10054797	10055024	-
Chr05	94.942	257	11	2	183277	183533	1260621	1260367	nad7-intron2(partical:17.33%)
Chr05	97.046	237	7	0	273012	273248	15349059	15348823	-
Chr05	98.667	225	2	1	22329	22552	16442820	16443044	-
Chr05	92.226	283	19	3	432466	432746	33874963	33874682	trnS-TGA
Chr05	95.918	245	8	1	468174	468418	20137301	20137543	-
Chr05	95.918	245	9	1	127222	127465	36024706	36024462	-
Chr05	98.198	222	4	0	110552	110773	16441333	16441112	-
Chr05	84.487	419	38	8	103095	103494	35705661	35705251	nad1-exon3(partical:56.77%),nad1-intron1(partical:23.93%)
Chr05	84.487	419	38	8	103095	103494	35729209	35728799	nad1-exon3(partical:56.77%),nad1-intron1(partical:23.93%)
Chr05	83.575	414	67	1	603925	604337	11491620	11491207	-
Chr05	92.83	265	13	1	179756	180014	14688717	14688981	nad7-intron4(partical:14.29%)
Chr05	83.252	412	68	1	603927	604337	28679133	28678722	-
Chr05	83.01	412	69	1	603927	604337	42002734	42002323	-
Chr05	82.767	412	70	1	603927	604337	8218051	8217640	-
Chr05	94.805	231	5	2	648411	648635	19030753	19030524	-
Chr05	100	191	0	0	678659	678849	45674166	45673976	-
Chr05	89.399	283	23	3	402700	402982	10710195	10709920	-
Chr05	89.399	283	23	3	246518	246800	10710195	10709920	-
Chr05	82.039	412	73	1	603927	604337	12264799	12264388	-
Chr05	82.039	412	73	1	603927	604337	48830053	48830464	-
Chr05	88.514	296	18	7	446846	447139	6801904	6802185	-
Chr05	89.046	283	23	3	402700	402982	10842568	10842294	-
Chr05	89.046	283	23	3	246518	246800	10842568	10842294	-
Chr05	97.044	203	6	0	671165	671367	15599574	15599776	-
Chr05	98.454	194	3	0	343105	343298	31928795	31928602	nad4-intron2(partical:6.65%)
Chr05	99.465	187	1	0	192449	192635	16442303	16442117	-
Chr05	81.752	411	71	3	603927	604335	31630240	31630648	-
Chr05	88.38	284	31	2	603925	604207	31804069	31804351	-
Chr05	96.985	199	6	0	84765	84963	48575546	48575744	rps4(partical:17.33%)
Chr05	87.5	288	33	3	604056	604342	11331219	11330934	-
Chr05	93.304	224	14	1	79127	79350	12885388	12885166	rps3-intron1(partical:11.14%),rps3-exon1
Chr05	97.368	190	5	0	12270	12459	16441938	16441749	nad1-intron2(partical:5.47%),matR(partical:9.68%)
Chr05	90.871	241	20	1	281036	281276	48299315	48299077	nad9(partical:15.71%)
Chr05	100	172	0	0	386076	386247	16443152	16443323	-
Chr05	87.324	284	25	4	56910	57182	30828636	30828353	-
Chr05	97.79	181	4	0	373405	373585	214606	214786	-
Chr05	88.636	264	18	5	656430	656683	791199	791460	-
Chr05	91.304	230	17	1	652730	652956	18225788	18226017	rps13(partical:48.15%)
Chr05	94.089	203	12	0	225937	226139	47129090	47128888	atp1(partical:13.24%)
Chr05	90.377	239	16	3	78946	79180	40493182	40493417	rps3-intron1(partical:20.45%)
Chr05	91.855	221	14	3	294947	295167	41455533	41455317	-
Chr05	75.902	610	137	5	452874	453473	19209536	19210145	-
Chr05	92.857	210	11	1	288231	288440	48844220	48844015	ccmFn(partical:12.11%)
Chr05	86.331	278	34	1	69424	69701	41978104	41977831	-
Chr05	98.802	167	2	0	76361	76527	16446658	16446824	rps3-exon2(partical:2.41%)
Chr05	89.121	239	24	2	163430	163667	32022942	32022705	-
Chr05	95.213	188	7	2	96638	96823	32442777	32442964	-
Chr05	98.214	168	3	0	286801	286968	16446995	16446828	-
Chr05	99.383	162	1	0	313235	313396	23892784	23892945	-
Chr05	93.171	205	7	3	442707	442906	45722045	45721843	-
Chr05	93.069	202	12	2	341870	342070	48844280	48844480	-
Chr05	96.591	176	6	0	40275	40450	16441937	16442112	-
Chr05	90.667	225	14	2	7	225	31982224	31982447	-
Chr05	97.647	170	4	0	128723	128892	36023125	36022956	-
Chr05	96.089	179	7	0	372300	372478	41862225	41862403	-
Chr05	100	157	0	0	470584	470740	16449597	16449753	-
Chr05	87.352	253	30	2	219183	219435	2842608	2842358	nad4L(partical:83.50%)
Chr05	95.556	180	8	0	72198	72377	31847903	31847724	-
Chr05	90.135	223	20	2	149115	149336	48649251	48649030	-
Chr05	95.556	180	7	1	566054	566232	16441752	16441573	-
Chr05	98.171	164	3	0	288231	288394	16442624	16442461	ccmFn(partical:9.46%)
Chr05	97.605	167	4	0	116097	116263	25086770	25086604	-
Chr05	98.758	161	1	1	216059	216218	45674321	45674161	-
Chr05	93.333	195	8	1	432264	432453	16444248	16444442	-
Chr05	88.525	244	15	7	269027	269257	48523696	48523939	-
Chr05	96.491	171	5	1	1657	1827	7243072	7243241	-
Chr05	92.118	203	10	2	104520	104718	34934836	34935036	-
Chr05	91.626	203	15	2	108078	108280	17745360	17745560	rrn18(partical:10.49%)
Chr05	89.083	229	17	2	430204	430425	2124703	2124476	ccmFc-exon2(partical:40.44%)
Chr05	92.308	195	14	1	82261	82455	11285055	11284862	rpl2-exon1(partical:20.81%)
Chr05	89.954	219	14	5	107509	107722	14636727	14636512	rrn18(partical:11.06%)
Chr05	95.833	168	7	0	459571	459738	16445390	16445223	-
Chr05	96.341	164	6	0	147451	147614	16443885	16444048	-
Chr05	94.318	176	10	0	478444	478619	20845724	20845899	-
Chr05	88.106	227	26	1	75332	75558	6867396	6867171	-
Chr05	89.72	214	15	4	647890	648100	30889914	30889705	-
Chr05	85.659	258	31	3	604078	604335	48223862	48223611	-
Chr05	91.71	193	13	2	515442	515632	41328353	41328544	nad2-intron2(partical:14.52%)
Chr05	93.333	180	8	1	26803	26978	4254138	4254317	-
Chr05	97.386	153	4	0	70154	70306	12057797	12057949	-
Chr05	94.083	169	10	0	8956	9124	25024561	25024393	-
Chr05	100	139	0	0	20432	20570	46600335	46600197	-
Chr05	98.611	144	2	0	502097	502240	16441111	16440968	-
Chr05	97.917	144	3	0	320293	320436	16444043	16444186	-
Chr05	96.078	153	6	0	555929	556081	16449947	16450099	-
Chr05	94.904	157	8	0	653990	654146	3649702	3649546	-
Chr05	95.425	153	2	1	322353	322500	6788150	6788302	-
Chr05	97.163	141	4	0	195853	195993	15348824	15348684	-
Chr05	97.163	141	4	0	80072	80212	40627558	40627418	rpl2-exon2(partical:58.54%)
Chr05	91.525	177	9	3	143374	143545	46128850	46128675	-
Chr05	92.727	165	11	1	352012	352175	48299361	48299197	-
Chr05	97.81	137	2	1	431091	431227	16444959	16445094	-
Chr05	96.503	143	4	1	382692	382833	36027172	36027030	-
Chr05	97.794	136	2	1	313056	313191	23892651	23892785	-
Chr05	100	125	0	0	582459	582583	16445513	16445389	sdh4(partical:32.81%),cox3(partical:8.15%)
Chr05	89.947	189	6	3	342066	342241	48845553	48845741	-
Chr05	98.462	130	2	0	352132	352261	25097116	25097245	atp6(partical:6.64%)
Chr05	86.854	213	17	9	512831	513043	11437063	11436862	-
Chr05	98.438	128	1	1	157622	157749	16447000	16447126	atp9(partical:14.67%)
Chr05	93.377	151	10	0	113517	113667	47567770	47567620	-
Chr05	83.026	271	19	10	444773	445043	29851018	29851261	-
Chr05	92.857	154	6	1	75908	76056	45705508	45705355	-
Chr05	93.151	146	9	1	445422	445566	38848034	38847889	-
Chr05	93.151	146	7	1	198209	198354	11293752	11293894	-
Chr05	94.203	138	8	0	381472	381609	32826089	32825952	-
Chr05	91.195	159	9	4	551770	551926	48821493	48821648	-
Chr05	94.776	134	7	0	448394	448527	16448422	16448555	-
Chr05	96.8	125	4	0	130390	130514	43007046	43007170	-
Chr05	94.118	136	8	0	382906	383041	25323523	25323658	-
Chr05	94.697	132	7	0	439184	439315	2834243	2834374	-
Chr05	94.737	133	6	1	33493	33624	47806654	47806522	-
Chr05	95.276	127	6	0	475554	475680	32238980	32239106	-
Chr05	91.837	147	7	1	249901	250047	11518442	11518583	-
Chr05	91.837	147	7	1	406083	406229	11518442	11518583	-
Chr05	93.382	136	6	2	102333	102465	46616577	46616442	-
Chr05	84.541	207	21	6	19575	19771	40930381	40930176	-
Chr05	89.933	149	15	0	685555	685703	1862622	1862474	-
Chr05	89.933	149	15	0	547253	547401	1862622	1862474	-
Chr05	97.345	113	3	0	320947	321059	31103126	31103238	-
Chr05	97.321	112	3	0	402271	402382	1117380	1117269	-
Chr05	97.321	112	3	0	246089	246200	1117380	1117269	-
Chr05	98.165	109	2	0	444643	444751	10891856	10891748	-
Chr05	97.321	112	3	0	534164	534275	35839178	35839067	-
Chr05	94.309	123	7	0	3709	3831	16448426	16448304	cob(partical:10.41%)
Chr05	87.73	163	19	1	604180	604342	31804354	31804515	-
Chr05	92.593	135	5	1	9336	9465	31873507	31873373	-
Chr05	86.111	180	17	5	509256	509429	677178	677355	-
Chr05	91.912	136	7	3	102333	102465	46751040	46750906	-
Chr05	88.462	156	14	3	207351	207506	22775837	22775686	-
Chr05	88.462	156	14	3	207351	207506	23254424	23254273	-
Chr05	89.262	149	14	2	657856	658004	40356324	40356470	-
Chr05	94.167	120	7	0	80483	80602	2726851	2726970	rpl2-intron1(partical:9.31%)
Chr05	99.02	102	1	0	283387	283488	16446029	16445928	nad5-exon4(partical:25.89%)
Chr05	96.429	112	2	1	366380	366491	16448896	16448787	-
Chr05	98.077	104	2	0	634544	634647	9650184	9650081	-
Chr05	92.857	126	8	1	446359	446483	35377171	35377296	-
Chr05	87.821	156	15	3	207351	207506	22194828	22194677	-
Chr05	99	100	1	0	610887	610986	25097048	25096949	-
Chr05	98.039	102	2	0	86727	86828	11574476	11574375	-
Chr05	98.039	102	1	1	519019	519119	16444650	16444549	-
Chr05	98.98	98	1	0	671535	671632	16447693	16447790	-
Chr05	74.937	399	93	6	454928	455324	19117816	19118209	-
Chr05	94.783	115	2	1	537654	537768	20291928	20292038	-
Chr05	94.783	115	3	1	323834	323948	48159607	48159718	-
Chr05	92.126	127	4	2	178800	178921	481490	481615	nad7-intron4(partical:6.73%)
Chr05	84.021	194	17	5	309543	309723	6608097	6607905	trnM-CAT-2(partical:78.08%)
Chr05	94.595	111	6	0	485802	485912	14481459	14481349	cox1(partical:7.01%)
Chr05	93.277	119	5	1	72126	72244	48118641	48118526	-
Chr05	90.076	131	12	1	510899	511028	20867981	20867851	-
Chr05	93.043	115	7	1	86968	87082	28293437	28293324	-
Chr05	96.97	99	3	0	103387	103485	32442779	32442681	nad1-intron1(partical:8.14%)
Chr05	96.078	102	4	0	72157	72258	42375621	42375520	-
Chr05	90.076	131	7	4	649058	649187	5906871	5906746	-
Chr05	83.249	197	13	11	433993	434175	6353539	6353349	-
Chr05	85.455	165	14	8	110248	110402	24111139	24111303	-
Chr05	90.4	125	10	2	550	672	28743323	28743447	-
Chr05	93.578	109	5	1	518755	518861	9147470	9147578	-
Chr05	96.875	96	3	0	370925	371020	20093166	20093261	-
Chr05	77.978	277	44	8	107493	107760	12438418	12438686	rrn18(partical:13.85%)
Chr05	96.809	94	3	0	195996	196089	15348595	15348688	-
Chr05	90.164	122	11	1	672726	672847	27200927	27201047	-
Chr05	96.774	93	3	0	650802	650894	8406553	8406645	-
Chr05	92.593	108	8	0	226572	226679	16448759	16448652	atp1(partical:7.05%)
Chr05	94.949	99	5	0	349505	349603	32443339	32443241	-
Chr05	95.789	95	4	0	465164	465258	1016489	1016395	-
Chr05	91.304	115	6	2	282415	282529	2552336	2552226	trnW-CCA
Chr05	100	83	0	0	554820	554902	16449864	16449946	-
Chr05	94.118	102	5	1	433484	433584	33296177	33296278	-
Chr05	98.837	86	1	0	532301	532386	38425752	38425667	-
Chr05	98.824	85	1	0	385810	385894	16448960	16449044	-
Chr05	96.667	90	3	0	389565	389654	16445682	16445593	trnM-CAT-6
Chr05	89.256	121	11	2	14199	14317	46003962	46004082	nad6(partical:19.26%)
Chr05	97.701	87	1	1	4731	4816	16447258	16447172	-
Chr05	96.591	88	3	0	211110	211197	16447529	16447616	-
Chr05	100	79	0	0	390611	390689	16448226	16448304	-
Chr05	91.667	108	5	1	202247	202350	30637104	30637211	-
Chr05	97.647	85	2	0	158825	158909	31636505	31636589	nad5-intron1(partical:10.11%)
Chr05	95.604	91	4	0	85234	85324	44185405	44185315	-
Chr05	93.069	101	4	1	655299	655399	11046046	11045949	-
Chr05	98.765	81	1	0	266884	266964	47662661	47662741	-
Chr05	96.512	86	3	0	172066	172151	16447872	16447787	-
Chr05	96.512	86	3	0	127547	127632	31079146	31079231	-
Chr05	97.59	83	2	0	265748	265830	39417152	39417234	-
Chr05	97.59	83	2	0	421930	422012	39417152	39417234	-
Chr05	94.565	92	3	1	424140	424229	334532	334623	-
Chr05	97.561	82	2	0	139144	139225	48659143	48659224	-
Chr05	86.567	134	9	4	514586	514716	19269076	19269203	nad2-intron2(partical:9.96%)
Chr05	100	74	0	0	323373	323446	16445583	16445510	-
Chr05	96.386	83	3	0	265748	265830	39622036	39622118	-
Chr05	96.386	83	3	0	421930	422012	39622036	39622118	-
Chr05	84.247	146	17	4	83706	83845	44583114	44583259	-
Chr05	96.341	82	3	0	18394	18475	3953971	3954052	-
Chr05	97.468	79	2	0	474699	474777	16445865	16445787	-
Chr05	89.815	108	7	2	9161	9268	31873603	31873500	-
Chr05	96.341	82	2	1	324416	324496	16445672	16445591	trnM-CAT-3
Chr05	93.258	89	6	0	647376	647464	11714571	11714483	-
Chr05	100	71	0	0	138250	138320	16448072	16448142	-
Chr05	95.181	83	4	0	440252	440334	25135533	25135615	-
Chr05	94.186	86	5	0	532301	532386	38272360	38272275	-
Chr05	81.111	180	19	9	82525	82703	5909604	5909439	-
Chr05	88.288	111	10	1	518667	518774	9505271	9505161	-
Chr05	90.099	101	8	2	608200	608298	20767313	20767213	-
Chr05	94.186	86	3	1	664153	664236	29295308	29295223	-
Chr05	93.182	88	6	0	628311	628398	48299277	48299190	-
Chr05	93.182	88	6	0	484873	484960	48299277	48299190	-
Chr05	95.062	81	4	0	225653	225733	43330858	43330938	atp1(partical:5.28%)
Chr05	92.135	89	7	0	486236	486324	2088945	2089033	cox1(partical:5.62%)
Chr05	90.722	97	6	2	67959	68052	46579431	46579335	-
Chr05	96	75	3	0	271385	271459	16447455	16447529	-
Chr05	97.222	72	2	0	228326	228397	40944843	40944772	-
Chr05	96	75	3	0	672636	672710	48575381	48575455	-
Chr05	95.946	74	3	0	344155	344228	492913	492840	nad4-intron2(partical:2.54%)
Chr05	92.771	83	6	0	284626	284708	1014998	1014916	nad5-intron2(partical:7.58%)
Chr05	95.946	74	3	0	670880	670953	7288640	7288713	-
Chr05	98.551	69	0	1	229228	229295	12165833	12165765	-
Chr05	100	65	0	0	379014	379078	16445865	16445929	-
Chr05	95.946	74	3	0	70659	70732	32374006	32373933	-
Chr05	80	180	21	9	82525	82703	5906744	5906579	-
Chr05	97.143	70	2	0	233068	233137	16444183	16444252	-
Chr05	86.726	113	7	4	459030	459135	41746426	41746315	-
Chr05	100	63	0	0	656537	656599	16446475	16446537	-
Chr05	98.485	66	1	0	326971	327036	16449242	16449177	rrn26(partical:1.97%)
Chr05	98.462	65	1	0	515280	515344	2898941	2899005	nad2-intron2(partical:4.94%)
Chr05	90.698	86	8	0	511433	511518	8556972	8557057	-
Chr05	98.462	65	1	0	666688	666752	9411216	9411152	-
Chr05	97.101	69	1	1	632599	632666	41497165	41497097	-
Chr05	93.59	78	3	2	139466	139542	47616970	47616894	-
Chr05	97.015	67	2	0	489030	489096	16449316	16449382	-
Chr05	97.015	67	2	0	514494	514560	19269017	19269083	nad2-intron2(partical:5.10%)
Chr05	91.566	83	6	1	512553	512635	43020935	43020854	trnN-GTT
Chr05	96.97	66	2	0	195215	195280	31847991	31847926	-
Chr05	96.97	66	2	0	51169	51234	41564549	41564484	-
Chr05	96.97	66	1	1	180204	180269	2730705	2730769	nad7-intron4(partical:3.64%)
Chr05	98.387	62	1	0	345864	345925	18050939	18050878	nad4-exon2(partical:6.62%)
Chr05	98.387	62	1	0	469285	469346	47732797	47732736	-
Chr05	98.333	60	1	0	250107	250166	20658586	20658645	-
Chr05	98.333	60	1	0	406289	406348	20658586	20658645	rps19(partical:19.30%)
Chr05	88.172	93	6	2	415158	415250	30637317	30637230	-
Chr05	88.172	93	6	2	258976	259068	30637317	30637230	-
Chr05	88.506	87	10	0	108658	108744	34259596	34259510	-
Chr05	88.764	89	6	2	311821	311908	38554761	38554676	-
Chr05	90.909	77	7	0	19616	19692	13984241	13984165	-
Chr05	98.305	59	1	0	493456	493514	16447995	16447937	-
Chr05	95.312	64	3	0	583596	583659	19931264	19931327	-
Chr05	96.721	61	2	0	683105	683165	29246745	29246685	-
Chr05	96.721	61	2	0	544803	544863	29246745	29246685	-
Chr05	95.312	64	3	0	523559	523622	43793616	43793679	-
Chr05	96.667	60	2	0	79539	79598	20658645	20658586	-
Chr05	96.721	61	1	1	278722	278782	27272339	27272280	-
Chr05	98.214	56	1	0	246966	247021	46011122	46011177	-
Chr05	98.214	56	1	0	403148	403203	46011122	46011177	-
Chr05	91.429	70	5	1	408105	408174	9083233	9083165	rps10-2-intron1(partical:8.31%)
Chr05	91.429	70	5	1	251923	251992	9083233	9083165	rps10-intron1(partical:8.31%)
Chr05	96.491	57	2	0	108483	108539	23892829	23892885	rrn18(partical:2.95%)
Chr05	88.235	85	2	2	13563	13647	30597755	30597831	nad1-exon5(partical:8.85%)
Chr05	89.61	77	3	1	439377	439448	6826646	6826722	-
Chr05	88.75	80	4	2	278721	278795	27349567	27349488	-
Chr05	95	60	1	1	466203	466262	31783573	31783630	-
Chr05	96.364	55	2	0	149011	149065	1016584	1016638	-
Chr05	96.364	55	2	0	673964	674018	6736491	6736545	-
Chr05	94.915	59	2	1	634442	634499	24122619	24122677	-
Chr05	93.548	62	3	1	72468	72529	44119549	44119609	-
Chr05	93.333	60	4	0	7257	7316	18226289	18226230	-
Chr05	88.462	78	4	2	278722	278794	27352853	27352776	-
Chr05	88.462	78	4	2	278722	278794	27356172	27356095	-
Chr05	93.443	61	3	1	278722	278782	27364702	27364643	-
Chr05	96.296	54	2	0	402722	402775	46439386	46439333	-
Chr05	96.296	54	2	0	246540	246593	46439386	46439333	-
Chr05	92.063	63	4	1	449430	449492	13672365	13672304	-
Chr05	96.226	53	2	0	278720	278772	27270084	27270032	-
Chr05	96.226	53	2	0	90761	90813	27954017	27953965	-
Chr05	94.545	55	3	0	41763	41817	16448171	16448225	-
Chr05	89.855	69	3	1	278724	278788	27358223	27358155	-
Chr05	93.22	59	3	1	278724	278782	27363500	27363443	-
Chr05	97.959	49	1	0	500756	500804	35705477	35705525	nad2-intron1(partical:4.17%)
Chr05	97.959	49	1	0	500756	500804	35729025	35729073	nad2-intron1(partical:4.17%)
Chr05	94.545	55	3	0	86252	86306	45545600	45545654	-
Chr05	96.078	51	2	0	342210	342260	658558	658608	-
Chr05	97.959	49	0	1	219829	219877	13420939	13420986	atp4(partical:8.46%)
Chr05	100	45	0	0	81723	81767	16447131	16447175	rpl2-exon1(partical:5.03%)
Chr05	97.917	48	1	0	537417	537464	38555443	38555490	-
Chr05	87.013	77	7	2	402697	402770	46297467	46297391	-
Chr05	87.013	77	7	2	246515	246588	46297467	46297391	-
Chr05	90.625	64	3	3	678838	678898	32443015	32443078	-
Chr05	90.476	63	2	1	344153	344215	9747300	9747358	nad4-intron2(partical:2.16%)
Chr05	86.842	76	4	3	324576	324645	14688788	14688863	-
Chr05	95.918	49	2	0	500756	500804	35652416	35652464	nad2-intron1(partical:4.17%)
Chr05	100	42	0	0	632847	632888	16450177	16450136	-
Chr05	100	42	0	0	342261	342302	19408593	19408552	-
Chr05	87.324	71	5	1	278722	278788	27361056	27360986	-
Chr05	97.778	45	1	0	73601	73645	45509713	45509757	-
Chr05	94	50	3	0	37863	37912	10260884	10260835	-
Chr05	97.727	44	0	1	324792	324834	23892699	23892656	-
Chr05	97.674	43	1	0	278724	278766	27350411	27350369	-
Chr05	97.674	43	1	0	278724	278766	27353742	27353700	-
Chr05	97.674	43	1	0	278724	278766	27357059	27357017	-
Chr05	100	40	0	0	225570	225609	34535920	34535881	atp1(partical:2.61%)
Chr05	97.674	43	1	0	30361	30403	38521631	38521589	-
Chr05	95.652	46	2	0	154936	154981	44185511	44185466	-
Chr05	95.745	47	1	1	377439	377484	44904850	44904804	-
Chr05	100	39	0	0	342498	342536	27647436	27647398	-
Chr05	97.561	41	1	0	220117	220157	10199648	10199608	atp4(partical:7.08%)
Chr05	92	50	4	0	90355	90404	47732834	47732785	-
Chr05	95.455	44	2	0	149355	149398	48649032	48648989	-
Chr05	83.562	73	12	0	120939	121011	31162889	31162961	-
Chr05	97.436	39	1	0	584100	584138	1128757	1128719	atp8(partical:8.12%)
Chr05	100	36	0	0	190819	190854	9661605	9661570	-
Chr05	90.196	51	5	0	160150	160200	12426731	12426681	nad5-exon2(partical:4.19%)
Chr05	100	36	0	0	388728	388763	19030479	19030444	-
Chr05	97.436	39	1	0	342498	342536	27663870	27663832	-
Chr05	100	36	0	0	299391	299426	30887067	30887102	-
Chr05	100	36	0	0	282615	282650	47250986	47251021	-
Chr05	100	35	0	0	512175	512209	8255474	8255508	-
Chr05	97.368	38	1	0	78065	78102	11285090	11285053	rps3-exon2(partical:2.35%)
Chr05	100	35	0	0	172941	172975	12438901	12438867	-
Chr05	87.097	62	2	1	658689	658750	14361737	14361792	-
Chr05	89.091	55	3	3	709	761	16446998	16447051	-
Chr05	93.333	45	2	1	54451	54495	38425788	38425745	-
Chr12	98.432	2933	28	3	205998	208923	19349537	19346616	-
Chr12	97.864	2013	9	3	614083	616094	19346620	19344641	-
Chr12	99.08	1847	16	1	191428	193273	19354665	19352819	-
Chr12	97.385	1568	34	2	66253	67814	2762267	2760701	-
Chr12	94.948	1524	73	4	671181	672702	6534302	6532781	-
Chr12	98.825	1191	11	1	193315	194505	19352826	19351639	-
Chr12	96.548	1014	28	3	518997	520004	34017873	34018885	-
Chr12	98.824	935	10	1	163579	164513	19357237	19356304	-
Chr12	98.019	959	13	1	378903	379861	19339434	19340386	-
Chr12	89.414	1313	118	14	206514	207818	18713402	18714701	-
Chr12	89.337	1313	123	11	206514	207818	18556554	18557857	-
Chr12	88.914	1317	128	12	206514	207821	19106377	19105070	-
Chr12	97.611	879	9	3	296806	297677	19362286	19363159	-
Chr12	89.304	1150	118	4	207853	208999	19004522	19005669	-
Chr12	89.159	1153	119	5	207853	209002	18423422	18422273	-
Chr12	99.114	790	7	0	165535	166324	19359201	19359990	-
Chr12	93.048	935	34	4	510259	511162	11127997	11128931	trnC-GCA
Chr12	96.11	797	9	3	613833	614627	19356326	19355550	-
Chr12	98.343	664	11	0	164876	165539	19357235	19357898	-
Chr12	92.469	810	53	4	326198	327004	2623588	2624392	rrn26(partical:24.14%)
Chr12	88.021	960	102	9	206204	207159	18535470	18534520	-
Chr12	98.849	608	7	0	196019	196626	19354665	19355272	-
Chr12	92.34	705	42	4	53803	54501	1576802	1576104	-
Chr12	87.662	851	100	2	206309	207159	18923393	18924238	-
Chr12	92.977	655	40	1	53803	54451	1598377	1597723	-
Chr12	96.085	562	13	2	98593	99154	34166161	34165609	-
Chr12	94.934	533	17	3	27551	28073	13600273	13600805	-
Chr12	90.28	607	54	5	207853	208457	19105073	19104470	-
Chr12	89.951	607	57	4	207853	208457	18557857	18558461	-
Chr12	81.25	960	116	27	327310	328224	8334317	8333377	rrn26(partical:26.47%)
Chr12	86.82	607	54	15	207853	208457	18714701	18715283	-
Chr12	89.412	510	54	0	208490	208999	18558465	18558974	-
Chr12	89.374	527	34	7	442908	443428	30581376	30581886	trnF-GAA,trnS-GCT(partical:79.55%)
Chr12	92.61	433	28	2	609059	609491	27386178	27386606	-
Chr12	92.61	433	28	2	707808	708240	27386178	27386606	-
Chr12	88.431	510	59	0	208490	208999	18715287	18715796	-
Chr12	95.801	381	10	1	115036	115410	8634060	8634440	-
Chr12	73.148	1836	435	44	454625	456430	17732566	17730759	-
Chr12	87.549	506	59	3	208506	209010	16328221	16328723	-
Chr12	96.726	336	11	0	14222	14557	20911182	20910847	nad6(partical:54.37%)
Chr12	94.678	357	18	1	500895	501251	2566520	2566875	nad2-exon2(partical:80.61%)
Chr12	89.425	435	46	0	208490	208924	19104466	19104032	-
Chr12	75.919	1088	228	24	49284	50347	19380767	19379690	-
Chr12	96.486	313	11	0	128840	129152	16643591	16643903	-
Chr12	99.298	285	1	1	195496	195779	19355269	19355553	-
Chr12	85.921	483	63	5	207338	207818	19004043	19004522	-
Chr12	85.567	485	66	4	207338	207821	18423900	18423419	-
Chr12	87.864	412	49	1	603931	604342	19726854	19726444	-
Chr12	87.711	415	48	3	603925	604337	2971752	2972165	-
Chr12	87.651	413	50	1	603925	604336	2736513	2736101	-
Chr12	88.281	384	43	2	603925	604307	10757336	10756954	-
Chr12	86.571	417	55	1	603922	604337	10775353	10775769	-
Chr12	94.898	294	13	2	509974	510266	11127530	11127822	-
Chr12	74.37	1190	249	30	452884	454033	15593256	15592083	-
Chr12	86.441	413	55	1	603925	604336	19653677	19653265	-
Chr12	100	238	0	0	545371	545608	38420366	38420603	-
Chr12	100	238	0	0	683673	683910	38420366	38420603	-
Chr12	76.903	775	172	7	207879	208651	18516379	18515610	-
Chr12	96.154	260	8	1	663953	664212	41060023	41060280	-
Chr12	98.718	234	3	0	20331	20564	36000221	35999988	-
Chr12	95.113	266	6	3	332353	332617	36391028	36390769	-
Chr12	73.635	1172	263	31	455220	456380	14308480	14309616	-
Chr12	96.386	249	9	0	448984	449232	14954313	14954065	-
Chr12	92.632	285	18	3	661295	661578	12141370	12141652	nad5-exon3
Chr12	94.737	266	7	3	332353	332617	36445890	36445631	-
Chr12	82.626	495	46	21	367468	367934	35724561	35725043	-
Chr12	83.738	412	66	1	603927	604337	25859761	25860172	-
Chr12	93.585	265	10	4	332353	332617	36504683	36504426	-
Chr12	83.698	411	64	3	603927	604335	19725760	19725351	-
Chr12	91.636	275	23	0	205998	206272	18703877	18704151	-
Chr12	91.636	275	23	0	205998	206272	19120557	19120283	-
Chr12	99.038	208	2	0	31589	31796	26932625	26932418	-
Chr12	89.965	289	23	4	704355	704639	15585193	15585479	-
Chr12	95.319	235	4	2	606580	606813	24274951	24275179	-
Chr12	95.595	227	5	1	31210	31436	20940390	20940169	-
Chr12	98.462	195	3	0	232808	233002	24276362	24276168	-
Chr12	94.595	222	6	1	593459	593674	27389767	27389988	-
Chr12	94.931	217	7	3	620142	620358	26377219	26377007	-
Chr12	95.169	207	10	0	404537	404743	8398569	8398363	-
Chr12	95.169	207	10	0	248355	248561	8398569	8398363	-
Chr12	94.393	214	11	1	74535	74748	39704902	39705114	-
Chr12	82.382	403	39	13	372907	373307	4802235	4802607	-
Chr12	87.143	280	32	3	157841	158118	22498991	22499268	nad5-exon1(partical:70.31%)
Chr12	95.025	201	8	1	11253	11451	41560711	41560511	nad1-intron2(partical:5.73%),matR(partical:10.14%)
Chr12	92.627	217	15	1	206293	206509	18477711	18477926	-
Chr12	92.627	217	15	1	206293	206509	18705553	18705768	-
Chr12	76.144	612	131	6	452874	453473	14814698	14815306	-
Chr12	92.166	217	16	1	206293	206509	19118866	19118651	-
Chr12	92.627	217	6	3	146951	147159	1482860	1482646	-
Chr12	93.301	209	9	2	450336	450539	42845393	42845601	-
Chr12	91.48	223	14	3	365134	365351	24684166	24683944	-
Chr12	97.175	177	5	0	266830	267006	23164401	23164225	-
Chr12	97.191	178	4	1	231127	231303	24723730	24723907	-
Chr12	91.705	217	17	1	519788	520004	36586921	36587136	-
Chr12	95.652	184	8	0	126733	126916	10550123	10549940	-
Chr12	88.934	244	15	4	123458	123700	32637874	32638106	-
Chr12	97.633	169	4	0	500864	501032	32777015	32776847	nad2-exon2(partical:43.11%)
Chr12	95.58	181	7	1	592483	592662	42943327	42943147	-
Chr12	89.427	227	24	0	65183	65409	35270694	35270920	-
Chr12	98.16	163	3	0	27609	27771	27390149	27389987	-
Chr12	96.512	172	5	1	590516	590686	12650121	12650292	-
Chr12	96.512	172	5	1	590516	590686	12704759	12704930	-
Chr12	88.362	232	23	2	84061	84292	7074278	7074051	rps4(partical:25.87%)
Chr12	81.899	337	51	5	604007	604335	25704173	25703839	-
Chr12	88.793	232	15	3	278395	278625	2194565	2194786	-
Chr12	98.089	157	3	0	230734	230890	7011385	7011541	-
Chr12	95.882	170	5	1	479458	479627	29334448	29334281	-
Chr12	98.077	156	3	0	674434	674589	13369339	13369184	-
Chr12	94.828	174	9	0	115842	116015	42901274	42901101	-
Chr12	87.983	233	24	4	84061	84292	43817197	43816968	rps4(partical:25.87%)
Chr12	93.514	185	7	2	85100	85284	5200957	5200778	-
Chr12	95.833	168	6	1	496689	496856	24276107	24275941	-
Chr12	93.407	182	12	0	370956	371137	42851031	42851212	-
Chr12	90.865	208	8	3	2	203	11501890	11501688	-
Chr12	95.294	170	7	1	500949	501118	33609306	33609474	nad2-exon2(partical:43.37%)
Chr12	93.478	184	4	1	514765	514940	24274647	24274464	nad2-intron2(partical:13.38%)
Chr12	95.758	165	7	0	550213	550377	33373899	33373735	-
Chr12	97.403	154	4	0	5307	5460	41367828	41367981	-
Chr12	98.639	147	2	0	517127	517273	3747325	3747471	nad2-intron3(partical:9.83%)
Chr12	89.252	214	14	3	5977	6182	4820678	4820466	-
Chr12	88.479	217	19	2	500561	500771	2881596	2881380	nad2-intron1(partical:17.96%)
Chr12	86.441	236	31	1	512231	512465	13954075	13953840	-
Chr12	93.143	175	11	1	228330	228504	5780413	5780240	-
Chr12	94.545	165	9	0	154787	154951	29334860	29335024	-
Chr12	89.706	204	14	2	82124	82327	7200281	7200085	rpl2-exon1(partical:22.82%)
Chr12	97.279	147	2	1	13039	13183	24274284	24274138	nad1-intron2(partical:4.18%)
Chr12	91.713	181	7	2	500943	501123	33610705	33610877	nad2-exon2(partical:46.17%)
Chr12	99.248	133	1	0	506947	507079	27894884	27895016	-
Chr12	99.248	133	1	0	679583	679715	27894884	27895016	-
Chr12	84.116	277	15	6	432750	433014	37051946	37051687	-
Chr12	94.805	154	7	1	342095	342248	24234142	24233990	-
Chr12	95.918	147	5	1	517110	517256	36664358	36664213	nad2-intron3(partical:9.83%)
Chr12	99.225	129	1	0	144003	144131	24273179	24273051	-
Chr12	98.485	132	2	0	103099	103230	30327501	30327370	nad1-exon3(partical:54.69%),nad1-intron1(partical:2.22%)
Chr12	95.804	143	6	0	183412	183554	32845778	32845636	nad7-intron2(partical:9.64%)
Chr12	90.11	182	10	3	108779	108953	161618	161438	-
Chr12	97.08	137	2	1	35582	35718	8634448	8634582	-
Chr12	94.04	151	9	0	123207	123357	36587536	36587386	-
Chr12	88.421	190	19	3	604154	604342	19972275	19972088	-
Chr12	96.324	136	5	0	80725	80860	39123756	39123621	rpl2-intron1(partical:10.55%)
Chr12	93.377	151	7	2	103876	104025	14027104	14027252	nad1-intron1(partical:12.34%)
Chr12	92.258	155	12	0	350387	350541	42060774	42060620	-
Chr12	93.377	151	4	5	39054	39204	16618413	16618269	-
Chr12	92.357	157	7	1	13732	13883	35051290	35051446	-
Chr12	96.094	128	5	0	433425	433552	6981767	6981894	-
Chr12	100	113	0	0	649721	649833	24273417	24273305	-
Chr12	96.094	128	4	1	433425	433552	6951062	6951188	-
Chr12	88.636	176	13	2	446021	446189	27740164	27739989	-
Chr12	92.308	143	11	0	371723	371865	5386029	5386171	-
Chr12	93.478	138	7	2	193914	194051	26663403	26663268	-
Chr12	84.404	218	20	8	38035	38245	1169151	1168941	-
Chr12	95.276	127	6	0	175620	175746	7853390	7853516	-
Chr12	99.107	112	1	0	621355	621466	24273602	24273491	-
Chr12	88.889	162	16	1	123458	123619	32657630	32657789	-
Chr12	97.436	117	2	1	481296	481412	37346552	37346437	-
Chr12	92.647	136	10	0	205998	206133	18923227	18923362	-
Chr12	94.488	127	7	0	66568	66694	34997158	34997284	-
Chr12	97.391	115	3	0	326460	326574	35678391	35678505	rrn26(partical:3.44%)
Chr12	93.798	129	8	0	13169	13297	39122556	39122684	nad1-intron2(partical:3.72%)
Chr12	100	104	0	0	276269	276372	24274812	24274915	-
Chr12	95.082	122	5	1	371726	371847	5386353	5386233	-
Chr12	99.057	106	1	0	447594	447699	26377006	26376901	-
Chr12	89.474	152	13	1	558384	558532	321693	321844	-
Chr12	94.262	122	7	0	440449	440570	27851306	27851427	ccmB(partical:15.62%)
Chr12	94.262	122	7	0	518636	518757	34568090	34568211	-
Chr12	98.113	106	2	0	341668	341773	43405282	43405387	-
Chr12	94.915	118	5	1	103966	104083	5773186	5773070	nad1-intron1(partical:9.70%)
Chr12	92.366	131	6	1	129725	129855	8755990	8756116	-
Chr12	91.667	132	11	0	206000	206131	18535599	18535468	-
Chr12	98.095	105	2	0	654502	654606	25462442	25462338	-
Chr12	96.364	110	4	0	413291	413400	1368495	1368386	-
Chr12	96.364	110	4	0	257109	257218	1368495	1368386	-
Chr12	88.667	150	15	2	252768	252916	9460884	9461032	-
Chr12	88.667	150	15	2	408950	409098	9460884	9461032	-
Chr12	100	98	0	0	16492	16589	24275844	24275941	-
Chr12	92.857	126	8	1	287543	287668	25840288	25840412	ccmFn(partical:7.27%)
Chr12	95.536	112	5	0	331503	331614	5386465	5386354	-
Chr12	97.17	106	3	0	514194	514299	24273715	24273820	nad2-exon3(partical:36.65%)
Chr12	100	97	0	0	457233	457329	24275651	24275555	-
Chr12	96.296	108	4	0	623056	623163	11992569	11992462	-
Chr12	90.58	138	4	3	203007	203136	26330182	26330318	-
Chr12	94.643	112	6	0	29519	29630	29334624	29334513	-
Chr12	97.087	103	3	0	192604	192706	29335018	29335120	-
Chr12	97.98	99	2	0	555343	555441	2868165	2868263	-
Chr12	93.162	117	8	0	85055	85171	25462185	25462301	-
Chr12	94.643	112	5	1	8777	8887	27928218	27928107	-
Chr12	96.19	105	4	0	672958	673062	35535579	35535683	-
Chr12	94.595	111	6	0	672559	672669	39733345	39733235	-
Chr12	89.189	148	0	5	272790	272923	25691658	25691803	-
Chr12	97	100	3	0	672355	672454	24524228	24524129	-
Chr12	97	100	3	0	203141	203240	26330871	26330970	-
Chr12	90.625	128	10	1	79520	79647	27466901	27466776	-
Chr12	91.339	127	6	3	592821	592942	28121954	28122080	-
Chr12	93.694	111	7	0	672559	672669	39750162	39750052	-
Chr12	100	89	0	0	34506	34594	1993297	1993209	-
Chr12	97.895	95	2	0	445825	445919	29038990	29038896	-
Chr12	95.146	103	5	0	195712	195814	9718374	9718476	-
Chr12	95.192	104	4	1	659352	659454	26376309	26376206	-
Chr12	91.667	120	7	3	123876	123992	37303212	37303331	-
Chr12	91.525	118	9	1	4925	5042	11087359	11087243	-
Chr12	96.875	96	3	0	660209	660304	13288368	13288273	-
Chr12	92.92	113	4	3	8204	8316	24259140	24259248	-
Chr12	95.918	98	4	0	588106	588203	7872356	7872453	-
Chr12	95.146	103	2	2	499311	499411	24274283	24274182	-
Chr12	95.05	101	5	0	641999	642099	27390554	27390454	-
Chr12	92.727	110	8	0	73973	74082	29334272	29334163	-
Chr12	89.683	126	9	2	513612	513733	1874375	1874500	trnY-GTA(partical:98.80%)
Chr12	97.826	92	1	1	76055	76146	36420097	36420187	-
Chr12	97.778	90	2	0	312505	312594	37257463	37257374	-
Chr12	97.753	89	2	0	220390	220478	21069928	21069840	-
Chr12	97.753	89	2	0	462678	462766	32720893	32720981	-
Chr12	89.431	123	11	1	174432	174554	32875937	32875817	-
Chr12	89.344	122	11	2	1130	1251	7051592	7051473	rpl5(partical:21.86%)
Chr12	100	82	0	0	231583	231664	19361745	19361664	-
Chr12	97.727	88	2	0	99020	99107	24275832	24275745	-
Chr12	97.753	89	1	1	462678	462766	32747037	32747124	-
Chr12	97.701	87	2	0	648298	648384	15277260	15277174	-
Chr12	92.453	106	6	1	116947	117050	30196849	30196744	-
Chr12	97.674	86	2	0	464264	464349	8758864	8758779	-
Chr12	94.792	96	4	1	128409	128503	34997428	34997523	-
Chr12	92.233	103	8	0	195712	195814	9842143	9842245	-
Chr12	89.916	119	5	5	611715	611829	11330957	11331072	-
Chr12	92.308	104	7	1	406675	406778	20638266	20638164	-
Chr12	92.308	104	7	1	250493	250596	20638266	20638164	-
Chr12	86.667	135	15	2	160825	160958	23689656	23689524	-
Chr12	94.737	95	4	1	269194	269288	25840196	25840289	-
Chr12	95.604	91	4	0	107923	108013	27390148	27390238	rrn18(partical:4.70%)
Chr12	98.78	82	1	0	445227	445308	37166562	37166643	-
Chr12	98.765	81	1	0	73297	73377	1757726	1757806	-
Chr12	96.552	87	3	0	426795	426881	14656996	14656910	-
Chr12	94.681	94	4	1	650250	650342	21768947	21769040	-
Chr12	90.826	109	6	1	434676	434784	20993464	20993360	-
Chr12	93.684	95	6	0	297153	297247	24274718	24274812	-
Chr12	94.505	91	5	0	478585	478675	2517167	2517257	-
Chr12	94.444	90	5	0	29758	29847	12648343	12648432	-
Chr12	94.505	91	4	1	5943	6032	23321715	23321625	-
Chr12	98.718	78	1	0	312065	312142	24273307	24273230	-
Chr12	89.815	108	11	0	13814	13921	32658131	32658024	-
Chr12	97.5	80	2	0	66500	66579	5475102	5475023	-
Chr12	98.701	77	1	0	128755	128831	16643593	16643517	-
Chr12	88.983	118	3	4	182383	182491	27231265	27231149	nad7-intron2(partical:7.35%)
Chr12	98.701	77	0	1	308973	309049	30125140	30125215	-
Chr12	92.632	95	6	1	611496	611590	43523415	43523322	-
Chr12	93.333	90	6	0	29758	29847	12702901	12702990	-
Chr12	93.333	90	6	0	305847	305936	26983193	26983104	-
Chr12	97.436	78	2	0	82802	82879	37628644	37628721	-
Chr12	97.436	78	2	0	182527	182604	41816534	41816457	nad7-intron2(partical:5.26%)
Chr12	82.456	171	11	2	116856	117007	3696553	3696723	-
Chr12	93.478	92	1	1	500602	500688	5347363	5347272	nad2-intron1(partical:7.40%)
Chr12	95.238	84	2	2	194959	195042	24524231	24524312	-
Chr12	89.908	109	2	5	373559	373660	28676902	28677008	-
Chr12	95.181	83	4	0	519000	519082	41659455	41659373	-
Chr12	98.63	73	1	0	514105	514177	24273602	24273674	-
Chr12	89.899	99	10	0	143699	143797	3131106	3131008	-
Chr12	98.611	72	1	0	118872	118943	7872522	7872451	-
Chr12	93.023	86	6	0	206218	206303	18476271	18476356	-
Chr12	95.122	82	1	1	648887	648968	28206574	28206652	-
Chr12	96.104	77	3	0	169150	169226	32638222	32638298	-
Chr12	93.023	86	5	1	427519	427604	33543234	33543318	-
Chr12	86.607	112	15	0	516482	516593	40190339	40190450	nad2-intron3(partical:7.49%)
Chr12	94.872	78	4	0	326200	326277	2622446	2622523	rrn26(partical:2.33%)
Chr12	91.954	87	7	0	375080	375166	28070003	28070089	-
Chr12	97.222	72	2	0	480329	480400	34018520	34018591	-
Chr12	97.222	72	2	0	130590	130661	35452800	35452729	-
Chr12	92.941	85	2	1	347139	347223	41873380	41873300	nad4-intron1(partical:6.00%)
Chr12	93.75	80	4	1	371185	371264	12105441	12105519	-
Chr12	95.89	73	3	0	286107	286179	12782502	12782574	-
Chr12	91.011	89	7	1	325855	325943	13390659	13390572	rrn26(partical:2.66%)
Chr12	90.217	92	8	1	93088	93178	33453110	33453019	-
Chr12	83.562	146	5	3	23419	23546	34997285	34997429	-
Chr12	95.833	72	3	0	51133	51204	1058738	1058667	-
Chr12	95.89	73	2	1	35108	35179	33499084	33499012	-
Chr12	98.462	65	1	0	622313	622377	2195118	2195054	-
Chr12	100	62	0	0	379926	379987	19340441	19340380	-
Chr12	93.671	79	1	1	382853	382931	37166564	37166490	-
Chr12	92.405	79	6	0	10522	10600	11430021	11430099	nad1-intron2(partical:2.28%),matR(partical:4.03%)
Chr12	100	61	0	0	291944	292004	12782630	12782570	-
Chr12	94.667	75	1	1	273544	273618	20595151	20595080	-
Chr12	93.421	76	5	0	477768	477843	24200546	24200621	-
Chr12	97.059	68	1	1	68606	68672	38477175	38477242	-
Chr12	95.652	69	3	0	5191	5259	11087752	11087684	-
Chr12	91.667	84	2	1	609601	609679	12648291	12648208	-
Chr12	91.358	81	7	0	707043	707123	23549193	23549273	-
Chr12	100	60	0	0	622048	622107	23935541	23935482	-
Chr12	91.358	81	7	0	540372	540452	27740062	27740142	-
Chr12	94.366	71	4	0	407043	407113	28206572	28206502	-
Chr12	94.366	71	4	0	250861	250931	28206572	28206502	-
Chr12	75.94	266	34	19	651081	651345	36065945	36065709	-
Chr12	91.358	81	5	1	231171	231251	38092159	38092081	-
Chr12	100	58	0	0	71647	71704	2559670	2559727	-
Chr12	96.875	64	2	0	334519	334582	9725699	9725636	-
Chr12	98.361	61	1	0	518654	518714	26957605	26957545	-
Chr12	93.243	74	4	1	41763	41835	29039069	29039142	-
Chr12	96.875	64	2	0	295716	295779	35452864	35452801	-
Chr12	92.105	76	6	0	20964	21039	41455805	41455730	-
Chr12	98.333	60	1	0	454214	454273	10235116	10235175	-
Chr12	89.011	91	2	3	630074	630157	15456292	15456203	-
Chr12	100	57	0	0	231535	231591	19361786	19361842	-
Chr12	94.286	70	3	1	448646	448714	21069799	21069730	-
Chr12	94.286	70	3	1	549582	549651	27391190	27391122	-
Chr12	84	125	3	7	182383	182491	36707400	36707523	nad7-intron2(partical:7.35%)
Chr12	100	55	0	0	685388	685442	928401	928347	-
Chr12	100	55	0	0	547086	547140	928401	928347	-
Chr12	95.312	64	3	0	651063	651126	5795945	5795882	-
Chr12	92.958	71	4	1	195745	195814	9840414	9840484	-
Chr12	95.312	64	3	0	456455	456518	12650341	12650278	-
Chr12	95.312	64	3	0	456455	456518	12704979	12704916	-
Chr12	92.857	70	5	0	290462	290531	15420139	15420070	-
Chr12	98.276	58	1	0	72874	72931	33050049	33049992	-
Chr12	75.269	279	36	20	651068	651345	36074549	36074303	-
Chr12	93.939	66	4	0	42382	42447	5386170	5386235	-
Chr12	89.157	83	4	3	137417	137494	9624217	9624135	-
Chr12	100	53	0	0	172068	172120	21069841	21069789	-
Chr12	98.214	56	1	0	702510	702565	35193499	35193554	-
Chr12	95.082	61	3	0	70130	70190	5652644	5652584	-
Chr12	100	52	0	0	660441	660492	24273230	24273179	-
Chr12	91.304	69	6	0	219211	219279	2522572	2522504	nad4L(partical:22.77%)
Chr12	100	51	0	0	704429	704479	7011108	7011158	-
Chr12	90.541	74	3	4	701913	701982	11331072	11330999	-
Chr12	93.651	63	4	0	353465	353527	23956943	23956881	-
Chr12	90.278	72	7	0	585044	585115	30372626	30372555	-
Chr12	91.549	71	1	1	7447	7512	8181260	8181330	-
Chr12	96.364	55	2	0	146441	146495	2434471	2434417	-
Chr12	98.077	52	1	0	623973	624024	15277176	15277125	-
Chr12	94.828	58	3	0	323292	323349	25060775	25060718	-
Chr12	93.443	61	4	0	79770	79830	29825701	29825641	-
Chr12	89.855	69	7	0	517707	517775	11341415	11341347	nad2-intron3(partical:4.61%)
Chr12	89.333	75	2	3	174543	174617	32874870	32874802	-
Chr12	94.737	57	3	0	149748	149804	41423605	41423661	-
Chr12	94.737	57	3	0	203701	203757	42399782	42399726	-
Chr12	96.226	53	2	0	415071	415123	4999436	4999384	-
Chr12	96.226	53	2	0	258889	258941	4999436	4999384	-
Chr12	100	47	0	0	584191	584237	32312057	32312103	atp8(partical:9.79%)
Chr12	91.935	62	3	2	3400	3461	8212982	8213041	cob(partical:5.25%)
Chr12	91.803	61	5	0	553030	553090	26197234	26197294	-
Chr12	94.545	55	3	0	298325	298379	36734412	36734358	-
Chr12	100	45	0	0	377362	377406	43775160	43775116	-
Chr12	97.872	47	1	0	230235	230281	27928061	27928107	-
Chr12	97.826	46	1	0	118962	119007	7011108	7011063	-
Chr12	100	43	0	0	150205	150247	9624112	9624070	-
Chr12	80.952	105	16	4	456481	456583	12704884	12704782	-
Chr12	97.826	46	1	0	326799	326844	14101852	14101807	rrn26(partical:1.38%)
Chr12	97.826	46	1	0	12968	13013	32638090	32638045	nad1-intron2(partical:1.32%)
Chr12	92.857	56	2	1	405978	406033	38314619	38314566	-
Chr12	92.857	56	2	1	249796	249851	38314619	38314566	-
Chr12	87.143	70	8	1	478641	478709	4706686	4706755	-
Chr12	95.833	48	2	0	120888	120935	11074047	11074094	-
Chr12	97.778	45	1	0	247070	247114	28284934	28284978	-
Chr12	97.778	45	1	0	403252	403296	28284934	28284978	-
Chr12	100	41	0	0	309429	309469	2761603	2761563	-
Chr12	90	60	5	1	10679	10737	11430273	11430332	nad1-intron2(partical:1.70%),matR(partical:3.01%)
Chr12	86.486	74	5	1	584407	584475	12648218	12648291	atp8(partical:1.67%)
Chr12	97.727	44	1	0	669925	669968	21069883	21069840	-
Chr12	95.652	46	2	0	354564	354609	1576640	1576685	-
Chr12	95.652	46	2	0	354564	354609	1598214	1598259	-
Chr12	95.745	47	1	1	478664	478709	4707509	4707555	-
Chr12	100	39	0	0	378402	378440	2761363	2761325	trnM-CAT-5(partical:50.65%)
Chr12	84.416	77	9	2	289527	289603	26752171	26752098	-
Chr12	100	39	0	0	698048	698086	30129013	30128975	-
Chr12	92.157	51	4	0	450680	450730	41057007	41057057	-
Chr12	97.619	42	0	1	69686	69726	161618	161577	-
Chr12	95.455	44	2	0	509921	509964	11125389	11125432	-
Chr12	100	38	0	0	456481	456518	12650246	12650209	-
Chr12	95.455	44	2	0	500724	500767	14071695	14071652	nad2-intron1(partical:3.74%)
Chr12	97.561	41	1	0	622258	622298	24723951	24723911	-
Chr12	95.455	44	2	0	513440	513483	26376487	26376444	-
Chr12	100	38	0	0	517749	517786	30433979	30434016	nad2-exon5(partical:0.53%),nad2-intron3(partical:2.47%)
Chr12	100	38	0	0	512120	512157	33182951	33182914	-
Chr12	95.455	44	2	0	610357	610400	33623550	33623593	nad1-exon1(partical:11.34%)
Chr12	86.567	67	5	1	51436	51498	37418967	37418901	-
Chr12	92.157	51	0	1	562496	562542	39230567	39230617	-
Chr12	100	36	0	0	514436	514471	1074177	1074142	nad2-intron2(partical:2.74%)
Chr12	97.436	39	1	0	514608	514646	35009624	35009662	nad2-intron2(partical:2.97%)
Chr12	90.385	52	2	1	183731	183782	37418873	37418825	nad7-intron2(partical:3.51%)
Chr12	93.333	45	2	1	705247	705291	42756348	42756305	-
Chr07	96.651	2329	54	7	355489	357809	261113	263425	-
Chr07	86.649	3011	340	36	205998	208980	21926604	21929580	-
Chr07	96.985	1161	33	1	88435	89595	18401785	18400627	-
Chr07	87.14	1734	201	11	205998	207719	22882236	22880513	-
Chr07	90.31	1486	121	10	206000	207478	22368242	22369711	-
Chr07	90.175	1486	123	10	206000	207478	22607830	22609299	-
Chr07	89.276	1520	158	5	207481	208999	22069049	22070564	-
Chr07	89.276	1520	158	5	207481	208999	22636200	22637715	-
Chr07	89.232	1523	159	5	207481	209002	22797184	22795666	-
Chr07	89.145	1520	160	5	207481	208999	22397583	22399098	-
Chr07	89.913	1487	120	12	206000	207478	22823876	22822412	-
Chr07	96.377	1104	30	3	264727	265830	35967171	35968264	-
Chr07	96.377	1104	30	3	420909	422012	35967171	35968264	-
Chr07	85.318	1730	232	11	47518	49242	22027497	22025785	-
Chr07	87.575	1328	154	6	205998	207322	22377631	22378950	-
Chr07	97.572	865	21	0	182297	183161	18399761	18400625	nad7-intron2(partical:58.06%),nad7-exon3(partical:0.86%)
Chr07	87.769	1210	135	8	207756	208963	22386897	22388095	-
Chr07	87.769	1210	135	8	207756	208963	22880515	22879317	-
Chr07	78.293	1488	255	44	206685	208132	12394629	12393170	-
Chr07	94.118	595	24	8	22514	23106	3944645	3945230	-
Chr07	87.948	697	54	10	324431	325109	9645058	9644374	trnM-CAT-3(partical:82.43%),rrn26(partical:7.72%)
Chr07	90.985	599	34	6	22509	23106	3864388	3863809	-
Chr07	87.004	731	54	20	325524	326247	9643957	9643261	rrn26(partical:21.66%)
Chr07	77.995	1227	238	27	455220	456431	30595325	30596534	-
Chr07	94.762	420	21	1	90341	90760	15880709	15880291	-
Chr07	88.014	559	55	5	326981	327529	9642785	9642229	rrn26(partical:16.42%)
Chr07	77.88	1085	210	24	49285	50348	22917156	22918231	-
Chr07	97.5	360	9	0	522690	523049	30751091	30750732	-
Chr07	90	470	44	1	326303	326772	9643248	9642782	rrn26(partical:14.06%)
Chr07	93.956	364	18	3	71740	72101	30775394	30775033	-
Chr07	94.35	354	20	0	703649	704002	1380899	1380546	trnG-GCC
Chr07	92.208	385	13	1	650080	650464	12681029	12680662	-
Chr07	97.742	310	2	1	658441	658750	40264441	40264745	-
Chr07	75.496	1159	240	26	452914	454033	18336088	18337241	-
Chr07	97.403	308	7	1	31160	31466	30695023	30695330	-
Chr07	76.663	1007	196	19	452926	453899	23599834	23598834	-
Chr07	86.164	477	63	2	287830	288303	38498691	38498215	ccmFn(partical:27.34%)
Chr07	73.517	1382	335	21	454928	456299	20563756	20565116	-
Chr07	88.038	418	49	1	603925	604342	21725553	21725969	-
Chr07	88.067	419	47	3	603925	604342	25180104	25179688	-
Chr07	87.857	420	50	1	325075	325494	9644374	9643956	rrn26(partical:12.56%)
Chr07	87.828	419	48	3	603925	604342	20851936	20852352	-
Chr07	87.651	413	49	2	603925	604336	45599722	45600133	-
Chr07	87.409	413	49	3	603931	604342	23690180	23689770	-
Chr07	89.125	377	40	1	603959	604334	24112610	24112234	-
Chr07	87.167	413	52	1	603925	604336	32751922	32751510	-
Chr07	86.73	422	53	3	603922	604342	25169828	25170247	-
Chr07	86.842	418	52	3	603926	604342	19737640	19737225	-
Chr07	86.925	413	53	1	603925	604336	12672322	12671910	-
Chr07	86.842	418	49	4	603925	604337	20814389	20813973	-
Chr07	87.376	404	49	2	603925	604327	37504427	37504829	-
Chr07	86.779	416	52	2	603922	604336	27603576	27603989	-
Chr07	86.715	414	54	1	603925	604337	25132883	25132470	-
Chr07	86.635	419	48	2	603931	604342	23621173	23620756	-
Chr07	86.396	419	54	3	603925	604342	203154	203570	-
Chr07	87.032	401	46	4	207323	207719	22386501	22386899	-
Chr07	94.755	286	15	0	160139	160424	10585588	10585303	nad5-exon2(partical:8.71%)
Chr07	85.99	414	55	3	603925	604336	21813117	21813529	-
Chr07	85.749	414	55	3	603925	604337	166020	166430	-
Chr07	73.935	1197	257	31	452882	454039	23487963	23486783	-
Chr07	85.784	408	54	4	603935	604341	34179766	34180170	-
Chr07	91.935	310	17	4	4386	4693	3384800	3384497	-
Chr07	92.739	303	8	5	81104	81395	32873604	32873305	rpl2-intron1(partical:22.65%)
Chr07	85.203	419	54	6	603925	604342	25559547	25559136	-
Chr07	92.667	300	6	1	561912	562211	25535544	25535261	cox2(partical:38.17%)
Chr07	73.958	1152	248	32	452950	454058	36506614	36507756	-
Chr07	94.465	271	10	2	87413	87679	793018	793287	-
Chr07	84.819	415	57	3	603922	604335	17333309	17333718	-
Chr07	96.386	249	9	0	630614	630862	23659121	23659369	ccmC(partical:31.68%)
Chr07	73.947	1140	235	34	452882	453977	21416732	21417853	-
Chr07	96.341	246	3	2	146331	146571	23108352	23108596	-
Chr07	91.93	285	21	2	704355	704639	20898409	20898691	-
Chr07	91.667	288	22	2	704355	704642	21272469	21272184	-
Chr07	83.738	412	66	1	603927	604337	21818253	21817842	-
Chr07	83.495	412	67	1	603927	604337	186578	186167	-
Chr07	96.552	232	7	1	267959	268189	10449613	10449844	-
Chr07	95.745	235	10	0	228752	228986	17720170	17719936	-
Chr07	90.657	289	21	4	704355	704639	19788366	19788652	-
Chr07	85.359	362	51	2	47557	47917	23145265	23145625	-
Chr07	93.307	254	16	1	9155	9408	23393862	23394114	-
Chr07	83.01	412	66	2	603927	604337	21091971	21092379	-
Chr07	96	225	4	1	456096	456315	3739116	3738892	-
Chr07	95.928	221	9	0	555026	555246	10893456	10893236	-
Chr07	94.828	232	9	2	518252	518483	17931941	17932169	-
Chr07	87.898	314	27	3	287087	287393	40275610	40275301	ccmFn(partical:17.70%)
Chr07	82.152	409	73	0	603927	604335	18310304	18309896	-
Chr07	94.69	226	5	3	657120	657340	12744478	12744255	-
Chr07	86.154	325	36	3	603925	604240	20443032	20443356	-
Chr07	92.887	239	10	2	2400	2631	13730037	13729799	-
Chr07	92.797	236	16	1	626179	626414	34610201	34610435	-
Chr07	81.356	413	73	4	603927	604337	34075383	34074973	-
Chr07	90.476	252	21	3	173272	173521	7308652	7308902	-
Chr07	88.686	274	23	2	1240	1505	28570646	28570919	rpl5(partical:27.42%)
Chr07	86.645	307	25	8	287087	287393	40315569	40315279	ccmFn(partical:17.70%)
Chr07	95.61	205	6	1	339651	339852	47572559	47572763	-
Chr07	95.122	205	10	0	103262	103466	5836230	5836026	nad1-intron1(partical:16.86%)
Chr07	94.258	209	10	2	225869	226075	33360293	33360501	atp1(partical:13.50%)
Chr07	95.477	199	8	1	158046	158244	24511380	24511577	nad5-exon1(partical:61.57%),nad5-intron1(partical:6.90%)
Chr07	86.833	281	37	0	604025	604305	23181890	23182170	-
Chr07	97.326	187	0	1	433015	433201	26861762	26861943	-
Chr07	93.365	211	12	2	65220	65430	4134604	4134396	-
Chr07	95.833	192	8	0	652132	652323	23659369	23659178	-
Chr07	95.812	191	8	0	251383	251573	40134070	40134260	rps10-intron1(partical:22.68%)
Chr07	95.812	191	8	0	407565	407755	40134070	40134260	rps10-2-intron1(partical:22.68%)
Chr07	92.627	217	10	1	202828	203038	18951637	18951853	-
Chr07	96.296	189	4	3	128540	128726	37569023	37568836	-
Chr07	90.244	246	7	6	620956	621186	33476250	33476493	-
Chr07	96.721	183	5	1	225170	225352	26410035	26409854	atp1(partical:11.94%)
Chr07	95.722	187	8	0	225685	225871	2220164	2219978	atp1(partical:12.20%)
Chr07	84.098	327	36	10	282879	283201	11545004	11544690	-
Chr07	93.171	205	14	0	160715	160919	39663445	39663649	-
Chr07	93.596	203	10	1	406320	406519	32450994	32450792	rps19(partical:70.18%)
Chr07	93.596	203	10	1	250138	250337	32450994	32450792	-
Chr07	96.175	183	6	1	225170	225352	21038921	21039102	atp1(partical:11.94%)
Chr07	90.254	236	12	3	502107	502332	38208030	38208264	-
Chr07	89.113	248	14	7	131005	131252	14975562	14975328	-
Chr07	97.688	173	2	1	410385	410555	20772485	20772313	-
Chr07	97.688	173	2	1	254203	254373	20772485	20772313	-
Chr07	98.171	164	3	0	80363	80526	10003812	10003649	rpl2-intron1(partical:12.72%)
Chr07	75.63	595	135	5	452874	453458	20272381	20272975	-
Chr07	93.717	191	12	0	251383	251573	40025161	40025351	rps10-intron1(partical:22.68%)
Chr07	93.717	191	12	0	407565	407755	40025161	40025351	rps10-2-intron1(partical:22.68%)
Chr07	97.059	170	4	1	382786	382955	47937790	47937622	-
Chr07	83.912	317	30	11	65748	66045	41747147	41746833	-
Chr07	97.561	164	4	0	176746	176909	19617632	19617795	-
Chr07	93.194	191	13	0	251383	251573	40070997	40071187	rps10-intron1(partical:22.68%)
Chr07	93.194	191	13	0	407565	407755	40070997	40071187	rps10-2-intron1(partical:22.68%)
Chr07	85.971	278	20	8	654462	654739	33469499	33469757	-
Chr07	88.158	228	26	1	326731	326957	7452313	7452086	rrn26(partical:6.79%)
Chr07	96.875	160	5	0	649923	650082	12681437	12681278	-
Chr07	94.767	172	5	1	356273	356440	45609028	45609199	-
Chr07	96.815	157	5	0	110670	110826	45608872	45609028	-
Chr07	93.258	178	11	1	137751	137928	33949135	33949311	-
Chr07	95.679	162	5	2	159996	160155	9054118	9054279	nad5-exon2(partical:13.15%)
Chr07	94.578	166	9	0	281374	281539	8544281	8544116	nad9(partical:28.97%)
Chr07	96.711	152	5	0	42191	42342	8584376	8584527	-
Chr07	92.614	176	12	1	630534	630708	35165596	35165771	ccmC(partical:22.26%)
Chr07	97.279	147	4	0	332901	333047	3456405	3456259	-
Chr07	92.529	174	12	1	179064	179237	34580088	34579916	nad7-intron4(partical:9.60%)
Chr07	97.902	143	3	0	70738	70880	47863032	47863174	-
Chr07	95.455	154	7	0	251383	251536	40086575	40086728	rps10-intron1(partical:18.29%)
Chr07	95.455	154	7	0	407565	407718	40086575	40086728	rps10-2-intron1(partical:18.29%)
Chr07	91.86	172	13	1	37575	37746	29192666	29192836	-
Chr07	91.16	181	7	2	131002	131178	7472956	7473131	-
Chr07	95.918	147	5	1	517110	517256	36051266	36051121	nad2-intron3(partical:9.83%)
Chr07	90.217	184	13	3	84411	84592	4112640	4112820	rps4(partical:21.90%)
Chr07	96.479	142	5	0	97460	97601	7861874	7861733	-
Chr07	96.479	142	5	0	97460	97601	7931708	7931567	-
Chr07	94.156	154	9	0	251383	251536	40037597	40037750	rps10-intron1(partical:18.29%)
Chr07	94.156	154	9	0	407565	407718	40037597	40037750	rps10-2-intron1(partical:18.29%)
Chr07	96.479	142	5	0	75008	75149	48355478	48355619	-
Chr07	97.08	137	4	0	191950	192086	11743902	11744038	-
Chr07	86.344	227	8	9	13012	13219	1273810	1273588	nad1-intron2(partical:5.99%)
Chr07	90.476	168	15	1	268178	268344	9932630	9932797	-
Chr07	94.928	138	5	2	4425	4561	11155740	11155876	-
Chr07	95.522	134	6	0	530988	531121	11746474	11746341	-
Chr07	94.286	140	8	0	647912	648051	38719861	38720000	-
Chr07	96.825	126	4	0	108333	108458	25535135	25535260	rrn18(partical:6.51%)
Chr07	95.455	132	6	0	344762	344893	33862363	33862494	nad4-intron2(partical:4.52%)
Chr07	87.5	192	12	5	38561	38741	45918255	45918445	-
Chr07	91.195	159	5	3	99598	99747	30466751	30466909	-
Chr07	99.123	114	1	0	392710	392823	22121036	22120923	-
Chr07	79.525	337	31	13	446992	447314	38612118	38612430	-
Chr07	91.333	150	6	1	405896	406038	10850904	10850755	-
Chr07	91.333	150	6	1	249714	249856	10850904	10850755	-
Chr07	95.902	122	5	0	79402	79523	32450792	32450913	-
Chr07	95.161	124	6	0	349752	349875	47672961	47672838	-
Chr07	95.161	124	5	1	346377	346500	30768571	30768693	nad4-exon2(partical:13.23%)
Chr07	91.489	141	11	1	430293	430433	10461900	10462039	ccmFc-exon2(partical:25.68%)
Chr07	92.969	128	9	0	289188	289315	14974139	14974266	-
Chr07	93.651	126	6	1	704556	704679	34966202	34966327	-
Chr07	97.248	109	3	0	674530	674638	12261242	12261350	-
Chr07	98.113	106	2	0	29913	30018	32303720	32303615	-
Chr07	91.729	133	11	0	351984	352116	33476657	33476525	-
Chr07	98.077	104	2	0	189857	189960	21023254	21023151	-
Chr07	98.077	104	2	0	189857	189960	26423778	26423881	-
Chr07	96.33	109	4	0	674530	674638	12241665	12241557	-
Chr07	94.783	115	6	0	347469	347583	44912065	44912179	nad4-intron1(partical:8.12%)
Chr07	88.591	149	13	3	84245	84389	4119327	4119475	rps4(partical:17.45%)
Chr07	89.928	139	12	1	201088	201226	14975194	14975330	-
Chr07	98.039	102	2	0	275994	276095	33469182	33469283	-
Chr07	98.039	102	2	0	567779	567880	36733029	36733130	-
Chr07	91.538	130	8	1	88131	88257	45986929	45987058	-
Chr07	93.277	119	6	1	98432	98548	2457303	2457185	-
Chr07	96.226	106	4	0	29913	30018	32314520	32314415	-
Chr07	86.905	168	6	5	628118	628274	38353815	38353977	-
Chr07	86.42	162	16	4	124346	124501	30371229	30371390	trnH-GTG(partical:79.73%)
Chr07	91.2	125	11	0	326544	326668	29143352	29143476	rrn26(partical:3.74%)
Chr07	93.805	113	7	0	678451	678563	40926850	40926738	-
Chr07	100	91	0	0	9950	10040	21695047	21694957	nad1-intron2(partical:2.62%)
Chr07	93.694	111	7	0	327097	327207	13911741	13911631	rrn26(partical:3.32%)
Chr07	91.2	125	8	3	424071	424195	34579273	34579152	-
Chr07	93.694	111	7	0	13336	13446	39998406	39998516	nad1-exon5(partical:42.69%)
Chr07	98.913	92	1	0	670857	670948	11667762	11667671	-
Chr07	91.2	125	6	1	530826	530945	11746597	11746473	-
Chr07	92.92	113	8	0	435940	436052	11746602	11746714	-
Chr07	96.04	101	4	0	37426	37526	17902223	17902123	-
Chr07	91.129	124	8	3	440828	440951	46942415	46942535	ccmB(partical:19.97%)
Chr07	89.764	127	13	0	192167	192293	11746210	11746336	-
Chr07	98.901	91	1	0	653640	653730	12680640	12680550	-
Chr07	93.636	110	5	2	652892	653001	47572755	47572862	rps13(partical:31.34%)
Chr07	95.05	101	5	0	50778	50878	21732803	21732703	-
Chr07	97.826	92	2	0	587895	587986	35538599	35538690	-
Chr07	89.062	128	13	1	287267	287393	40346299	40346172	ccmFn(partical:7.32%)
Chr07	91.964	112	7	2	510546	510657	30866736	30866627	trnC-GCA(partical:63.38%)
Chr07	89.431	123	13	0	74113	74235	47927662	47927540	-
Chr07	96.739	92	3	0	36553	36644	23657205	23657296	-
Chr07	96.739	92	2	1	109390	109481	6305963	6305873	-
Chr07	95.745	94	3	1	377960	378053	17575929	17576021	-
Chr07	87.681	138	6	4	427817	427943	40488187	40488324	-
Chr07	95.652	92	4	0	160536	160627	39663354	39663445	-
Chr07	100	80	0	0	334489	334568	40490511	40490432	-
Chr07	87.903	124	15	0	138297	138420	18001498	18001375	-
Chr07	100	79	0	0	333491	333569	25657885	25657807	-
Chr07	85.915	142	15	2	652406	652546	46873713	46873576	-
Chr07	85.315	143	17	3	36996	37136	4370431	4370291	-
Chr07	97.619	84	2	0	464586	464669	11754759	11754676	-
Chr07	96.552	87	3	0	182798	182884	12061209	12061123	nad7-intron2(partical:5.87%)
Chr07	93.75	96	6	0	337324	337419	25054222	25054317	-
Chr07	92.929	99	7	0	51810	51908	45493836	45493934	-
Chr07	94.565	92	5	0	373971	374062	542	451	-
Chr07	94.565	92	5	0	373971	374062	25112	25021	-
Chr07	92.857	98	7	0	392156	392253	3863720	3863817	-
Chr07	92.857	98	7	0	392156	392253	3945319	3945222	-
Chr07	93.75	96	4	2	373968	374062	8396646	8396740	-
Chr07	94.565	92	3	2	331075	331166	1929682	1929771	-
Chr07	91.429	105	6	2	205396	205499	9522669	9522567	-
Chr07	88.983	118	7	2	5909	6025	32142793	32142681	-
Chr07	82.418	182	13	4	510408	510572	32142789	32142968	trnC-GCA(partical:74.65%)
Chr07	98.718	78	1	0	29665	29742	26895787	26895710	-
Chr07	85.106	141	14	1	52838	52971	27993190	27993330	-
Chr07	97.5	80	2	0	66500	66579	43753677	43753756	-
Chr07	96.341	82	3	0	514690	514771	1499620	1499701	nad2-intron2(partical:6.24%)
Chr07	98.701	77	0	1	460943	461018	36733397	36733473	-
Chr07	83.439	157	13	6	447201	447354	13784208	13784354	-
Chr07	89.72	107	7	2	348922	349028	25615274	25615376	-
Chr07	97.403	77	2	0	37982	38058	29192901	29192977	-
Chr07	87.603	121	6	2	51895	52015	47087050	47086939	-
Chr07	91.667	96	2	1	316517	316606	13830730	13830825	-
Chr07	96.154	78	3	0	81309	81386	44277429	44277352	rpl2-intron1(partical:6.05%)
Chr07	88.073	109	7	4	52473	52576	53767	53874	-
Chr07	96.104	77	1	2	703497	703571	1381063	1380987	-
Chr07	94.937	79	4	0	587690	587768	47828106	47828184	-
Chr07	87.736	106	12	1	326637	326742	14856208	14856312	rrn26(partical:3.17%)
Chr07	92.045	88	6	1	352715	352801	17040366	17040279	atp6(partical:11.33%)
Chr07	86.441	118	8	2	25548	25657	38353953	38353836	-
Chr07	89.899	99	3	2	205511	205602	9522235	9522137	-
Chr07	85.6	125	7	4	156873	156992	12451841	12451723	-
Chr07	97.183	71	2	0	511756	511826	17877377	17877447	-
Chr07	97.183	71	2	0	195156	195226	24623741	24623671	-
Chr07	94.805	77	2	1	149042	149116	5852974	5853050	-
Chr07	93.671	79	5	0	289864	289942	12007590	12007512	-
Chr07	94.737	76	4	0	10876	10951	37455752	37455677	nad1-intron2(partical:2.19%),matR(partical:3.87%)
Chr07	95.89	73	3	0	251499	251571	40012635	40012707	rps10-intron1(partical:8.67%)
Chr07	95.89	73	3	0	407681	407753	40012635	40012707	rps10-2-intron1(partical:8.67%)
Chr07	86.364	110	13	2	179979	180087	42463731	42463839	nad7-intron4(partical:6.01%)
Chr07	87.619	105	8	1	518929	519028	17246513	17246409	-
Chr07	92.593	81	5	1	342682	342761	941038	941118	nad4-intron2(partical:0.38%),nad4-exon3(partical:76.67%)
Chr07	83.077	130	18	1	175678	175803	6447528	6447657	-
Chr07	95.833	72	2	1	6891	6961	12061208	12061279	-
Chr07	95.775	71	3	0	23156	23226	28920717	28920787	-
Chr07	91.667	84	6	1	665602	665685	34595641	34595559	-
Chr07	81.818	154	11	9	180869	181022	6165799	6165935	nad7-intron3(partical:14.49%)
Chr07	97.015	67	2	0	4313	4379	15962609	15962675	-
Chr07	93.421	76	5	0	499553	499628	31467812	31467737	nad2-exon1(partical:49.67%)
Chr07	94.521	73	4	0	251499	251571	40059244	40059316	rps10-intron1(partical:8.67%)
Chr07	94.521	73	4	0	407681	407753	40059244	40059316	rps10-2-intron1(partical:8.67%)
Chr07	100	60	0	0	19685	19744	10157911	10157852	-
Chr07	92.308	78	4	1	51810	51887	45499156	45499231	-
Chr07	96.923	65	2	0	560041	560105	46745894	46745830	-
Chr07	100	58	0	0	657830	657887	1681494	1681551	-
Chr07	93.243	74	4	1	702288	702360	5725668	5725741	trnQ-TTG(partical:41.67%)
Chr07	89.535	86	8	1	430259	430343	13911742	13911827	ccmFc-exon2(partical:15.48%)
Chr07	93.151	73	5	0	82057	82129	14942640	14942712	rpl2-exon1(partical:8.17%)
Chr07	95.522	67	3	0	107656	107722	27581501	27581435	rrn18(partical:3.46%)
Chr07	95.522	67	3	0	250259	250325	28979909	28979975	-
Chr07	95.522	67	3	0	406441	406507	28979909	28979975	rps19(partical:23.51%)
Chr07	95.522	67	3	0	79414	79480	28979975	28979909	-
Chr07	94.286	70	4	0	581725	581794	37569207	37569138	-
Chr07	92	75	6	0	561897	561971	1023662	1023736	cox2(partical:9.54%)
Chr07	92	75	6	0	309816	309890	6160718	6160644	-
Chr07	94.286	70	3	1	199420	199488	9185354	9185285	-
Chr07	96.774	62	2	0	74978	75039	14778335	14778274	-
Chr07	100	56	0	0	379944	379999	32303721	32303776	-
Chr07	88.506	87	6	3	289778	289860	12007795	12007709	-
Chr07	94.03	67	4	0	157564	157630	46562584	46562518	atp9(partical:29.78%)
Chr07	95.312	64	3	0	653313	653376	48355736	48355799	-
Chr07	85.567	97	13	1	287596	287692	7181560	7181465	ccmFn(partical:5.59%)
Chr07	98.246	57	1	0	139622	139678	8550700	8550756	-
Chr07	93.939	66	4	0	200293	200358	17409444	17409509	-
Chr07	96.667	60	2	0	350134	350193	21078770	21078711	-
Chr07	96.667	60	2	0	433535	433594	37110969	37111028	-
Chr07	87.778	90	6	1	9602	9691	37568840	37568756	-
Chr07	96.667	60	2	0	346029	346088	42118637	42118578	nad4-exon2(partical:6.40%)
Chr07	82.031	128	12	5	287087	287214	40346414	40346298	ccmFn(partical:7.38%)
Chr07	92.647	68	5	0	434625	434692	41808209	41808142	-
Chr07	93.75	64	4	0	562212	562275	23304597	23304534	cox2(partical:8.14%)
Chr07	98.182	55	1	0	57770	57824	35564096	35564042	-
Chr07	95.082	61	3	0	433535	433595	36119947	36120007	-
Chr07	92.537	67	5	0	160118	160184	42565391	42565457	nad5-exon2(partical:5.51%)
Chr07	80	145	15	7	297596	297736	537610	537744	-
Chr07	98.148	54	1	0	415070	415123	15405817	15405764	-
Chr07	98.148	54	1	0	258888	258941	15405817	15405764	-
Chr07	95	60	3	0	548080	548139	37569271	37569330	-
Chr07	95	60	3	0	686382	686441	37569271	37569330	-
Chr07	91.549	71	2	3	324582	324648	40346155	40346085	-
Chr07	91.176	68	6	0	90604	90671	15572166	15572099	-
Chr07	96.429	56	2	0	379944	379999	32314521	32314576	-
Chr07	96.364	55	2	0	343128	343182	14974339	14974393	nad4-intron2(partical:1.88%)
Chr07	96.364	55	2	0	298911	298965	18511106	18511052	-
Chr07	98.039	51	1	0	138777	138827	14351856	14351806	-
Chr07	96.226	53	2	0	103374	103426	3431534	3431482	nad1-intron1(partical:4.36%)
Chr07	91.935	62	5	0	82493	82554	6169907	6169968	-
Chr07	98	50	1	0	346353	346402	20793504	20793553	nad4-exon2(partical:5.34%)
Chr07	93.22	59	4	0	656359	656417	34151093	34151035	-
Chr07	94.643	56	3	0	179672	179727	46660584	46660639	nad7-intron4(partical:3.09%)
Chr07	96.154	52	2	0	648653	648704	7338760	7338709	-
Chr07	94.545	55	3	0	500164	500218	28284391	28284337	nad2-intron1(partical:4.68%)
Chr07	96.154	52	2	0	276075	276126	33469287	33469338	-
Chr07	97.917	48	1	0	700868	700915	21695093	21695046	-
Chr07	88.406	69	8	0	184304	184372	24084228	24084296	nad7-intron1(partical:8.44%)
Chr07	91.667	60	5	0	346029	346088	42155440	42155381	nad4-exon2(partical:6.40%)
Chr07	100	43	0	0	611079	611121	431993	432035	-
Chr07	89.394	66	4	1	542070	542132	32873604	32873539	-
Chr07	89.062	64	7	0	481598	481661	35548428	35548365	-
Chr07	95.918	49	2	0	515133	515181	35589340	35589292	nad2-intron2(partical:3.73%)
Chr07	90.625	64	1	1	560310	560368	37337196	37337259	-
Chr07	85.366	82	5	3	499311	499387	1273782	1273703	-
Chr07	88.235	68	4	4	179833	179896	40346155	40346088	nad7-intron4(partical:3.53%)
Chr07	92.593	54	3	1	205080	205132	34151427	34151480	-
Chr07	100	39	0	0	9816	9854	4740292	4740254	nad1-exon4(partical:65.52%),nad1-intron2(partical:0.03%)
Chr07	92.157	51	4	0	11867	11917	7376741	7376791	nad1-intron2(partical:1.47%),matR(partical:2.60%)
Chr07	100	39	0	0	433333	433371	10003810	10003848	-
Chr07	97.619	42	1	0	181188	181229	10172356	10172397	nad7-intron3(partical:3.95%)
Chr07	97.674	43	0	1	663012	663053	14383279	14383321	-
Chr07	97.619	42	1	0	37758	37799	17902120	17902079	-
Chr07	100	39	0	0	79039	79077	35529571	35529533	rps3-intron1(partical:3.39%)
Chr07	86.957	69	2	4	389590	389658	9645058	9644997	trnM-CAT-6(partical:82.43%)
Chr07	89.655	58	2	4	79513	79567	32450938	32450994	-
Chr07	95.455	44	2	0	76074	76117	34196545	34196588	-
Chr07	93.617	47	1	2	643545	643590	10585360	10585315	-
Chr07	100	36	0	0	494688	494723	53920	53885	-
Chr07	100	36	0	0	451318	451353	53920	53885	-
Chr07	91.667	48	4	0	2162	2209	3287949	3287902	-
Chr07	100	36	0	0	179827	179862	9644908	9644873	nad7-intron4(partical:1.99%)
Chr07	97.436	39	1	0	157622	157660	11205251	11205289	atp9(partical:14.67%)
Chr07	100	36	0	0	96294	96329	15663244	15663209	-
Chr07	95.238	42	2	0	10695	10736	32314393	32314352	nad1-intron2(partical:1.21%),matR(partical:2.14%)
Chr07	97.436	39	0	1	145878	145915	18840506	18840544	-
Chr07	100	35	0	0	642471	642505	46942481	46942515	-
Chr04	93.772	2537	110	12	664463	666976	27824118	27821607	-
Chr04	83.449	2743	406	33	47634	50344	24782076	24779350	-
Chr04	93.924	1547	63	9	662287	663804	27838272	27836728	-
Chr04	95.683	1274	41	5	343468	344735	46328086	46329351	nad4-intron2(partical:43.45%)
Chr04	78.548	2755	483	88	47660	50347	23861303	23864016	-
Chr04	78.548	2755	483	88	47660	50347	24158772	24161485	-
Chr04	98.361	854	14	0	292954	293807	18742815	18743668	-
Chr04	89.658	1170	109	7	179670	180829	41792985	41791818	nad7-intron3(partical:5.55%),nad7-intron4(partical:47.27%),nad7-exon4
Chr04	94.302	895	45	1	73355	74249	38384314	38383426	-
Chr04	93.168	849	52	4	89904	90752	28368086	28368928	-
Chr04	94.955	773	33	3	600915	601682	33268735	33267964	-
Chr04	95.616	730	24	1	225321	226050	14499041	14498320	atp1(partical:47.62%)
Chr04	87.653	980	78	11	184401	185380	28971263	28970327	nad7-intron1(partical:33.01%),nad7-exon1
Chr04	94.682	677	11	3	667119	667770	14859056	14859732	-
Chr04	96.452	620	22	0	663800	664419	27824738	27824119	-
Chr04	95.164	641	30	1	531561	532200	22037788	22038428	-
Chr04	93.934	577	17	7	162102	162673	30730344	30730907	-
Chr04	92.462	597	40	2	513878	514469	5089445	5088849	nad2-exon3,nad2-intron2(partical:5.17%)
Chr04	91.801	622	24	8	354881	355482	33266465	33265851	-
Chr04	96.312	461	16	1	595384	595844	42324411	42323952	-
Chr04	96.28	457	17	0	508244	508700	17419989	17420445	-
Chr04	88.907	613	46	9	109208	109820	15470594	15470004	-
Chr04	77.343	1302	253	35	455149	456431	21421471	21422749	-
Chr04	92.543	523	18	7	327843	328352	27838631	27838117	rrn26(partical:10.53%)
Chr04	93.827	486	22	4	108650	109128	38382578	38382094	-
Chr04	96.037	429	17	0	468552	468980	16108211	16107783	-
Chr04	76.753	1269	269	19	455175	456431	21875368	21874114	-
Chr04	87.966	590	49	8	446426	446993	13242852	13243441	-
Chr04	96.107	411	15	1	226261	226671	46329841	46329432	atp1(partical:26.81%)
Chr04	97.849	372	8	0	291614	291985	113113	113484	-
Chr04	79.036	954	174	15	48006	48937	25532731	25533680	-
Chr04	89.432	511	23	4	9098	9608	34444071	34443592	-
Chr04	93.83	389	18	1	101344	101726	20601896	20601508	-
Chr04	94.55	367	13	4	343467	343828	26057681	26057317	nad4-intron2(partical:12.41%)
Chr04	98.083	313	6	0	173269	173581	47391384	47391072	-
Chr04	91.111	405	24	6	75171	75570	10879054	10878657	-
Chr04	94.22	346	19	1	10714	11059	12982993	12982649	nad1-intron2(partical:9.97%),matR(partical:17.64%)
Chr04	95.975	323	12	1	280980	281301	20790367	20790045	nad9(partical:20.07%)
Chr04	76.821	975	190	22	452917	453859	26482989	26482019	-
Chr04	88.756	418	45	2	603925	604342	32867800	32868215	-
Chr04	88.544	419	45	3	603925	604342	320444	320860	-
Chr04	75.413	1090	240	19	453002	454075	30185159	30184082	-
Chr04	97.917	288	6	0	559191	559478	23196261	23195974	-
Chr04	90.933	375	26	3	181061	181427	41790584	41790210	nad7-intron3(partical:34.52%)
Chr04	93.694	333	20	1	624488	624819	48448712	48449044	-
Chr04	87.893	413	49	1	603925	604336	30522276	30521864	-
Chr04	87.351	419	50	3	603925	604342	13363710	13363294	-
Chr04	87.351	419	50	3	603925	604342	17539991	17540407	-
Chr04	87.351	419	50	3	603925	604342	21316251	21316667	-
Chr04	87.379	412	50	2	603925	604335	37971410	37971000	-
Chr04	94.737	304	12	2	220471	220774	31464377	31464676	-
Chr04	94.737	304	12	2	669961	670264	31464377	31464676	-
Chr04	86.925	413	53	1	603925	604336	23305749	23306161	-
Chr04	94.613	297	15	1	675113	675409	34946730	34946435	-
Chr04	86.683	413	54	1	603925	604336	14541208	14541620	-
Chr04	86.396	419	54	3	603925	604342	14507378	14506962	-
Chr04	86.256	422	55	3	603922	604342	19205917	19206336	-
Chr04	94.613	297	10	1	115211	115507	33266698	33266988	-
Chr04	90.028	351	21	3	514982	515322	38242367	38242713	nad2-intron2(partical:25.93%)
Chr04	85.714	413	56	3	603931	604342	22602495	22602905	-
Chr04	95.556	270	11	1	18115	18384	14266698	14266966	-
Chr04	93.993	283	16	1	55453	55734	39744097	39743815	-
Chr04	84.223	412	64	1	603927	604337	6463318	6463729	-
Chr04	86.022	372	48	2	603971	604342	17418535	17418168	-
Chr04	94.882	254	6	1	131084	131330	2065349	2065602	-
Chr04	97.321	224	5	1	289440	289662	34494146	34493923	-
Chr04	94.4	250	6	3	100510	100754	49223188	49223434	-
Chr04	83.771	419	44	14	603925	604342	25767636	25768031	-
Chr04	91.367	278	16	2	81787	82062	13901161	13900890	rpl2-exon1(partical:30.87%)
Chr04	97.273	220	6	0	468473	468692	43904807	43904588	-
Chr04	98.131	214	3	1	49230	49443	16732897	16733109	-
Chr04	83.01	412	69	1	603927	604337	18523482	18523071	-
Chr04	82.892	415	64	6	603927	604337	1043705	1043294	-
Chr04	82.524	412	69	2	603927	604337	37969818	37969409	-
Chr04	90.977	266	21	3	378241	378504	15195107	15194843	trnM-CAT-5
Chr04	82.41	415	66	5	603927	604337	18375560	18375149	-
Chr04	82.282	412	72	1	603927	604337	42529931	42529520	-
Chr04	87.156	327	23	10	199397	199720	6850984	6850674	-
Chr04	82.152	409	72	1	603926	604334	36979873	36980280	-
Chr04	93.249	237	16	0	660960	661196	46356721	46356485	-
Chr04	96.667	210	6	1	665265	665473	1203906	1203697	-
Chr04	90	270	25	2	378241	378509	15192771	15192503	trnM-CAT-5
Chr04	96.226	212	6	2	19304	19514	32920269	32920479	-
Chr04	97.917	192	4	0	317710	317901	33820754	33820563	-
Chr04	93.363	226	11	1	288062	288283	40859521	40859746	ccmFn(partical:12.80%)
Chr04	94.118	221	5	4	349548	349761	16319414	16319195	-
Chr04	96.482	199	7	0	176379	176577	32809485	32809287	-
Chr04	97.872	188	1	2	23112	23296	15859146	15858959	-
Chr04	91.775	231	17	1	190693	190923	14266469	14266697	-
Chr04	91.632	239	7	2	76974	77209	17419990	17419762	rps3-exon2(partical:14.59%)
Chr04	93.088	217	13	1	622161	622377	14488671	14488457	-
Chr04	97.312	186	5	0	277945	278130	43074067	43073882	-
Chr04	97.802	182	2	1	460317	460498	7642294	7642473	-
Chr04	80.34	412	80	1	603927	604337	41239513	41239924	-
Chr04	97.765	179	4	0	440565	440743	34443314	34443492	ccmB(partical:28.82%)
Chr04	92.202	218	17	0	446174	446391	35430316	35430099	-
Chr04	88.55	262	19	6	517232	517493	563970	563720	nad2-intron3(partical:17.51%)
Chr04	88.55	262	19	6	517232	517493	589662	589412	nad2-intron3(partical:17.51%)
Chr04	94.118	204	5	2	289233	289430	805884	805682	-
Chr04	75.902	610	137	5	452874	453473	18599392	18598783	-
Chr04	91.556	225	11	2	51810	52026	44803530	44803754	-
Chr04	93.939	198	10	1	514071	514268	2820342	2820147	nad2-exon3(partical:17.39%)
Chr04	92.417	211	10	4	67280	67484	29963440	29963230	-
Chr04	89.167	240	21	2	327181	327415	10699546	10699785	rrn26(partical:7.03%)
Chr04	87.405	262	22	6	517232	517493	615335	615085	nad2-intron3(partical:17.51%)
Chr04	88.235	255	14	9	270288	270527	7158925	7158672	-
Chr04	97.619	168	3	1	99809	99976	15195149	15195315	-
Chr04	88.936	235	19	4	80227	80459	10699554	10699325	rpl2-intron1(partical:15.21%),rpl2-exon2(partical:30.08%)
Chr04	85.714	287	19	3	378241	378506	15219726	15219441	trnM-CAT-5
Chr04	94.118	187	6	2	494216	494402	19386635	19386816	-
Chr04	96.45	169	5	1	99809	99977	15219768	15219935	-
Chr04	81.127	355	57	6	603985	604337	37990097	37989751	-
Chr04	95.808	167	7	0	99810	99976	15192814	15192980	-
Chr04	93.889	180	10	1	325932	326111	15194838	15194660	rrn26(partical:5.38%)
Chr04	95.833	168	6	1	470634	470801	25401996	25402162	-
Chr04	93.855	179	10	1	325933	326111	15219437	15219260	rrn26(partical:5.35%)
Chr04	92.105	190	14	1	515765	515953	16072818	16072629	nad2-exon4(partical:32.98%)
Chr04	97.419	155	4	0	88259	88413	27579420	27579266	-
Chr04	92.778	180	11	2	325932	326111	15192503	15192326	rrn26(partical:5.38%)
Chr04	96.774	155	4	1	462554	462708	4160506	4160353	-
Chr04	90.244	205	6	2	606817	607021	19386444	19386634	-
Chr04	98.601	143	2	0	152839	152981	41230350	41230208	-
Chr04	92.222	180	8	1	90747	90926	28382308	28382481	-
Chr04	91.257	183	16	0	180884	181066	41791818	41791636	nad7-intron3(partical:17.22%)
Chr04	93.452	168	10	1	105774	105941	46329841	46329675	-
Chr04	95.455	154	7	0	603703	603856	33974529	33974376	-
Chr04	94.41	161	8	1	674955	675115	48842936	48843095	-
Chr04	97.222	144	4	0	108512	108655	38383416	38383273	rrn18(partical:5.22%)
Chr04	97.203	143	4	0	152839	152981	41262263	41262121	-
Chr04	94.304	158	9	0	664265	664422	45793719	45793876	-
Chr04	94.805	154	8	0	270523	270676	7155611	7155458	-
Chr04	78.883	412	45	12	51507	51905	36055762	36056144	-
Chr04	90.608	181	15	2	656558	656738	6455637	6455459	-
Chr04	96.575	146	2	2	462906	463050	19161500	19161643	-
Chr04	92.857	168	7	3	329289	329451	47391077	47390910	-
Chr04	90.71	183	10	2	583397	583572	8569107	8569289	-
Chr04	88.67	203	11	7	9166	9357	15409363	15409162	-
Chr04	95.918	147	5	1	110169	110315	28954410	28954555	-
Chr04	96.503	143	5	0	152839	152981	41296510	41296368	-
Chr04	99.231	130	1	0	156423	156552	16733105	16733234	-
Chr04	95.833	144	6	0	336895	337038	43737913	43738056	-
Chr04	93.59	156	10	0	610446	610601	45410234	45410079	nad1-exon1(partical:40.21%)
Chr04	79.778	361	40	7	447171	447524	21963322	21962988	-
Chr04	95.833	144	5	1	77182	77325	36319946	36319804	rps3-exon2(partical:8.91%)
Chr04	96.403	139	5	0	335143	335281	13735378	13735240	-
Chr04	94.595	148	8	0	509527	509674	28066535	28066682	-
Chr04	91.124	169	13	2	344291	344458	37646700	37646867	nad4-intron2(partical:5.76%)
Chr04	97.037	135	2	2	193440	193574	42151425	42151557	-
Chr04	100	121	0	0	565937	566057	3475377	3475257	-
Chr04	95.714	140	4	2	518761	518900	18778872	18778735	-
Chr04	96.296	135	5	0	80387	80521	45368573	45368707	rpl2-intron1(partical:10.47%)
Chr04	95.105	143	1	1	427470	427612	29241733	29241597	-
Chr04	96.947	131	4	0	560144	560274	42310264	42310394	-
Chr04	92.903	155	5	1	138266	138420	49052894	49052746	-
Chr04	91.824	159	7	2	703062	703214	36090946	36091104	-
Chr04	97.581	124	3	0	191954	192077	4160253	4160130	-
Chr04	90.244	164	12	2	512786	512949	3002471	3002630	-
Chr04	90.303	165	10	3	83839	84003	43365587	43365429	-
Chr04	92.157	153	4	4	77286	77433	4870206	4870355	rps3-exon2(partical:9.15%)
Chr04	97.541	122	3	0	708197	708318	32758604	32758483	-
[truncated: 40,380 more rows]

## Sheet: Table S10
Supplementary Table S10. Homologous fragments between mt and cp genomes in V. bracteatum.
No.	Alignment Length (bp)	Percentage of identical matches	Number of mismatches (bp)	Number of gap openings	Start of alignment in cp	End of alignment in cp	Start of alignment in mt	End of alignment in mt	Genes located within the homologous regions on cp	Genes located within the homologous regions on mt
1	2826	97.806	37	3	48900	51710	36389	39204	psbD; psbC
2	289	91.003	23	3	13011	13299	423871	423586	trnV-UAC(partical:38.22%)
3	244	93.443	7	1	106346	106589	497461	497227
4	244	93.443	7	1	205989	206232	497227	497461	psbA(trans_splicing)(partical:29.58%)
5	891	73.288	180	42	117733	118597	108351	107493	rrn16(partical:57.63%)	rrn18(partical:44.39%)
6	891	73.288	180	42	193981	194845	107493	108351	rrn16(partical:57.63%)	rrn18(partical:44.39%)
7	209	84.689	31	1	34006	34214	282394	282601	trnW-CCA	trnW-CCA
8	86	100	0	0	57930	58015	129951	129866	psaA(partical:3.82%)
9	163	84.663	22	3	25197	25357	351234	351395	trnD-GUC	trnD-GTC
10	84	95.238	3	1	125653	125735	512635	512552	trnN-GUU	trnN-GTT
11	84	95.238	3	1	186843	186925	512552	512635	trnN-GUU	trnN-GTT
12	194	78.866	36	4	34435	34627	282632	282821	petL(partical:88.54%)
13	76	94.737	4	0	17777	17852	309603	309528	trnM-CAU	trnM-CAT(partical:98.63%)
14	63	100	0	0	35921	35983	697276	697338	psbE(partical:18.25%)
15	79	91.139	1	1	99964	100036	292871	292793	trnL-CAA(partical:90.12%)	trnL-CAA(partical:90.80%)
16	68	92.647	5	0	100873	100940	90671	90604	ndhB(partical:3.07%)
17	65	93.846	4	0	17788	17852	351056	351120	trnM-CAU(partical:90.28%)	trnM-CAT(partical:87.84%)
18	54	96.296	2	0	106619	106672	555063	555010
19	54	96.296	2	0	205906	205959	555010	555063	psbA(trans_splicing)(partical:6.55%)
20	80	86.25	8	3	45606	45682	651146	651067
21	59	89.831	1	1	119879	119937	436227	436174	trnI-GAU(partical:5.80%)
22	59	89.831	1	1	192641	192699	436174	436227	trnI-GAU(partical:5.80%)
23	35	100	0	0	194430	194464	172975	172941	rrn16(partical:2.33%)
24	35	100	0	0	118114	118148	172941	172975	rrn16(partical:2.33%)
Total	6932

[truncated: 3 more sheets: Table S11, Table S12, Table S13]
